# Supplementary material for: ARID1A mutations confer intrinsic and acquired resistance to cetuximab treatment in colorectal cancer
Source: Nat Commun. 2022 Sep 19;13:5478. doi: 10.1038/s41467-022-33172-5 (PMC9482920; doi:10.1038/s41467-022-33172-5)
Supplement: Supplementary file 4 — Supplementary Data 1-4 [file 41467_2022_33172_MOESM4_ESM.zip]

Archive with 8 entries (8 files):
- Supplemental Data 2.xlsx
- __MACOSX/._Supplemental Data 2.xlsx
- Supplemental Data 3.xlsx
- __MACOSX/._Supplemental Data 3.xlsx
- Supplemental Data 4.xlsx
- __MACOSX/._Supplemental Data 4.xlsx
- Supplementary Data 1.xlsx
- __MACOSX/._Supplementary Data 1.xlsx
