# Supplementary material for: ARID1A mutations confer intrinsic and acquired resistance to cetuximab treatment in colorectal cancer
Source: Nat Commun. 2022 Sep 19;13:5478. doi: 10.1038/s41467-022-33172-5 (PMC9482920; doi:10.1038/s41467-022-33172-5)
Supplement: Supplementary file 4 — Supplementary Data 1-4 [file 41467_2022_33172_MOESM4_ESM.zip › Supplemental Data 2.xlsx]

## Sheet: supplemental_table_3_TCGA_ARID1
Entrez ID	logFC	AveExpr	t	P.Value	adj.P.Val	B	symbol			List of ARID1A differentially expressed genes in TCGA cohort based on selected functional events (SFE) reported in Mina et al., 2017.
1080	-2.83943	7.06967	-6.83485	3.88113e-11	6.59521e-07	14.5764	CFTR
25797	-2.51326	4.5761	-6.01302	4.75413e-09	4.03935e-05	10.1625	QPCT
5652	-1.30917	8.08368	-5.86805	1.05819e-08	5.99392e-05	9.42986	PRSS8
25791	-1.19085	4.66161	-5.65236	3.38462e-08	0.000113602	8.36654	NGEF
94032	2.38497	-0.961447	5.63118	3.78715e-08	0.000113602	8.26386	CAMK2N2
22925	-1.49176	2.79081	-5.6028	4.4003e-08	0.000113602	8.12677	PLA2R1
54866	-1.98773	4.69043	-5.59113	4.67967e-08	0.000113602	8.07055	PPP1R14D
339290	-1.49323	4.30969	-5.46706	8.94604e-08	0.000190025	7.479	LINC00667
51208	4.87169	-1.63942	5.39957	1.26667e-07	0.000239162	7.16178	CLDN18
4752	-1.25732	5.00973	-5.37717	1.42058e-07	0.000241399	7.05722	NEK3
1781	-0.537988	6.28002	-5.32895	1.81599e-07	0.000280537	6.83339	DYNC1I2
10110	-2.15694	3.83589	-5.3058	2.04198e-07	0.000289161	6.72652	SGK2
124961	-1.38907	2.56522	-5.09527	5.82424e-07	0.000721505	5.77261	ZFP3
10903	-1.28418	5.84982	-5.09111	5.94426e-07	0.000721505	5.75407	MTMR11
7789	-1.24854	1.73284	-5.03352	7.87025e-07	0.000878137	5.49901	ZXDA
387923	-2.41002	0.56184	-5.02334	8.26822e-07	0.000878137	5.4542	SERP2
147525	-1.89028	1.65799	-4.98907	9.75703e-07	0.000975301	5.30383	LINC00526
23552	-1.23986	2.11242	-4.95747	1.13573e-06	0.00106149	5.16596	CDK20
83992	-2.44696	2.67188	-4.94358	1.21383e-06	0.00106149	5.1056	CTTNBP2
7125	-3.09958	1.64678	-4.93289	1.27745e-06	0.00106149	5.05925	TNNC2
341640	-3.76923	0.608556	-4.92116	1.35095e-06	0.00106149	5.00848	FREM2
357	-2.06508	3.22483	-4.91689	1.37868e-06	0.00106149	4.99005	SHROOM2
80110	-1.33711	3.05109	-4.90823	1.43673e-06	0.00106149	4.95264	ZNF614
92285	-1.12653	1.34814	-4.8929	1.54524e-06	0.00109304	4.8866	ZNF585B
199704	-0.885034	2.33292	-4.88449	1.60807e-06	0.00109304	4.85046	ZNF585A
135932	-1.2638	4.47675	-4.8555	1.84417e-06	0.00120531	4.72624	TMEM139
80183	-2.30049	5.7747	-4.81336	2.24796e-06	0.00140956	4.54681	RUBCNL
252839	-0.807132	6.56498	-4.80083	2.38364e-06	0.00140956	4.49372	TMEM9
5753	-1.06089	5.95129	-4.79887	2.40554e-06	0.00140956	4.48544	PTK6
79981	-2.64188	1.99985	-4.78094	2.61538e-06	0.00143044	4.40969	FRMD1
374907	-1.24001	4.38119	-4.78052	2.62044e-06	0.00143044	4.40794	B3GNT8
23708	-1.94959	3.27279	-4.77134	2.73482e-06	0.00143044	4.36925	GSPT2
58488	-0.79557	5.1426	-4.76798	2.77788e-06	0.00143044	4.3551	PCTP
283284	-2.14051	-0.753031	-4.72801	3.34274e-06	0.00167068	4.18755	IGSF22
2686	-1.61174	4.34909	-4.72001	3.46842e-06	0.00168397	4.15415	GGT7
644943	-2.59741	1.28449	-4.69259	3.93448e-06	0.00185718	4.04009	RASSF10
150538	-3.57473	1.28491	-4.68241	4.12236e-06	0.00186382	3.9979	SATB2-AS1
2184	-0.859448	4.36857	-4.68001	4.1679e-06	0.00186382	3.98796	FAH
60682	-0.809878	5.64289	-4.67033	4.35654e-06	0.00189822	3.94793	SMAP1
7093	1.67363	-0.826449	4.6635	4.49464e-06	0.00190944	3.91972	TLL2
23475	-2.29829	5.35633	-4.62614	5.32752e-06	0.00220806	3.76606	QPRT
26249	-1.63105	2.1665	-4.59396	6.16222e-06	0.0024932	3.63457	KLHL3
10512	-1.20004	5.89006	-4.58596	6.38854e-06	0.00252466	3.602	SEMA3C
1555	-2.64525	4.01651	-4.56947	6.88028e-06	0.0026572	3.53504	CYP2B6
6997	-2.62016	4.30534	-4.55067	7.48524e-06	0.00282659	3.45897	TDGF1
10981	-1.19084	4.99668	-4.54229	7.77101e-06	0.00284947	3.42515	RAB32
54894	-1.37311	7.91061	-4.5367	7.96769e-06	0.00284947	3.4026	RNF43
11257	-1.09115	3.58719	-4.53315	8.09492e-06	0.00284947	3.3883	TP53TG1
81706	-2.01012	3.70853	-4.5298	8.21657e-06	0.00284947	3.37484	PPP1R14C
10090	1.71174	0.586622	4.51601	8.73731e-06	0.00296946	3.31941	UST
80704	-2.29843	2.32306	-4.50488	9.18021e-06	0.00297778	3.27481	SLC19A3
118471	-2.70127	5.70018	-4.50232	9.28528e-06	0.00297778	3.26454	PRAP1
79850	0.796376	5.23236	4.50226	9.28748e-06	0.00297778	3.26433	TLCD3A
55365	-1.41045	7.34238	-4.49751	9.48528e-06	0.00298488	3.24532	TMEM176A
84892	0.808792	4.21513	4.49102	9.76192e-06	0.00301608	3.2194	POMGNT2
92104	-0.929078	2.76847	-4.47837	1.03239e-05	0.00313276	3.16893	TTC30A
8819	0.791331	3.1431	4.46409	1.09954e-05	0.00327797	3.11214	SAP30
113220	-1.56849	4.39841	-4.43979	1.22354e-05	0.00358476	3.01584	KIF12
85285	-1.95652	-1.19247	-4.42715	1.29322e-05	0.00372471	2.96595	KRTAP4-1
8645	-0.952054	5.43819	-4.41008	1.3934e-05	0.00390708	2.89876	KCNK5
1646	-1.86143	2.51606	-4.40859	1.40253e-05	0.00390708	2.89287	AKR1C2
63928	-3.13714	3.22959	-4.39628	1.47979e-05	0.00405582	2.8446	CHP2
55793	-0.730208	4.3277	-4.37594	1.6165e-05	0.0043602	2.76506	MINDY1
284069	1.49027	-0.757426	4.34116	1.87879e-05	0.00498847	2.62979	FAM171A2
