# Supplementary material for: ARID1A mutations confer intrinsic and acquired resistance to cetuximab treatment in colorectal cancer
Source: Nat Commun. 2022 Sep 19;13:5478. doi: 10.1038/s41467-022-33172-5 (PMC9482920; doi:10.1038/s41467-022-33172-5)
Supplement: Supplementary file 4 — Supplementary Data 1-4 [file 41467_2022_33172_MOESM4_ESM.zip › Supplemental Data 3.xlsx]

## Sheet: CRCPathways
Pathway Commons Pathways	p	n	n.set	genes	q
Disease	6.11389e-06	7	1246	BRAF, KRAS, SMAD4, AMER1, MEN1, TERT, APC	0.00568377
Signaling Pathways	9.95043e-06	8	1960	BRAF, KRAS, SMAD4, AMER1, MEN1, TERT, TP53, APC	0.00568377
TCF dependent signaling in response to WNT	1.10258e-05	4	218	AMER1, MEN1, TERT, APC	0.00568377
RNF mutants show enhanced WNT signaling and proliferation	1.29324e-05	4	227	AMER1, MEN1, TERT, APC	0.00568377
XAV939 inhibits tankyrase, stabilizing AXIN	1.29324e-05	4	227	AMER1, MEN1, TERT, APC	0.00568377
misspliced LRP5 mutants have enhanced beta-catenin-dependent signaling	1.29324e-05	4	227	AMER1, MEN1, TERT, APC	0.00568377
Validated targets of C-MYC transcriptional activation	1.83678e-05	3	78	SMAD4, TERT, TP53	0.00613448
Signaling by WNT in cancer	1.86105e-05	4	249	AMER1, MEN1, TERT, APC	0.00613448
Ras signaling in the CD4+ TCR pathway	3.89846e-05	2	14	BRAF, KRAS	0.0114225
Signaling by Wnt	4.78853e-05	4	317	AMER1, MEN1, TERT, APC	0.0126273
Beta-catenin phosphorylation cascade	5.81953e-05	2	17	AMER1, APC	0.013951
Signalling to p38 via RIT and RIN	9.86563e-05	2	22	BRAF, KRAS	0.0216797
ARMS-mediated activation	0.000108011	2	23	BRAF, KRAS	0.0219095
Frs2-mediated activation	0.000127977	2	25	BRAF, KRAS	0.0241054
Prolonged ERK activation events	0.000149618	2	27	BRAF, KRAS	0.0263028
SMAD2/SMAD3:SMAD4 heterotrimer regulates transcription	0.000172929	2	29	SMAD4, MEN1	0.0285009
disassembly of the destruction complex and recruitment of AXIN to the membrane	0.000197907	2	31	AMER1, APC	0.0306988
deactivation of the beta-catenin transactivating complex	0.000224547	2	33	MEN1, APC	0.0328961
Trk receptor signaling mediated by the MAPK pathway	0.000238489	2	34	BRAF, KRAS	0.0330998
Transcriptional activity of SMAD2/SMAD3:SMAD4 heterotrimer	0.000347655	2	41	SMAD4, MEN1	0.0458206
p53 pathway feedback loops 2	0.000364897	2	42	KRAS, TP53	0.0458206
LKB1 signaling events	0.000382549	2	43	SMAD4, TP53	0.0458538
Signalling to ERKs	0.000400612	2	44	BRAF, KRAS	0.045931
