# Supplementary material for: ARID1A mutations confer intrinsic and acquired resistance to cetuximab treatment in colorectal cancer
Source: Nat Commun. 2022 Sep 19;13:5478. doi: 10.1038/s41467-022-33172-5 (PMC9482920; doi:10.1038/s41467-022-33172-5)
Supplement: Supplementary file 4 — Supplementary Data 1-4 [file 41467_2022_33172_MOESM4_ESM.zip › Supplemental Data 4.xlsx]

## Sheet: LungPathways
Pathway Commons Pathways	p	n	n.set	genes	q
Direct p53 effectors	7.29327e-13	7	139	EGFR, SMARCA4, MET, MDM2, RB1, SMARCA4, TP53	1.92323e-09
Regulation of retinoblastoma protein	3.33406e-10	5	66	SMARCA4, MET, MDM2, RB1, SMARCA4	4.39595e-07
Glucocorticoid receptor regulatory network	1.46624e-07	4	81	SMARCA4, MDM2, SMARCA4, TP53	0.000128882
Aurora A signaling	8.51385e-07	3	31	MDM2, NFKBIA, TP53	0.000561275
p53 pathway feedback loops 2	2.16592e-06	3	42	RB1, PIK3C2B, TP53	0.00114231
Downstream signaling events of B Cell Receptor (BCR)	2.67581e-06	4	167	EGFR, MDM2, NFKBIA, FRS2	0.00117602
Fc epsilon receptor (FCERI) signaling	3.37216e-06	4	177	EGFR, MDM2, NFKBIA, FRS2	0.00127034
Signaling Pathways	4.20893e-06	8	1960	EGFR, SMARCA4, MDM2, NFKBIA, FRS2, STK11, SMARCA4, TP53	0.00138737
B Cell Activation	4.85325e-06	4	194	EGFR, MDM2, NFKBIA, FRS2	0.001422
P53 pathway feedback loops 1	5.45496e-06	2	6	MDM2, TP53	0.00143847
Constitutive PI3K/AKT Signaling in Cancer	1.90091e-05	3	86	EGFR, MDM2, FRS2	0.00432428
Signaling by NGF	2.18355e-05	4	284	EGFR, MDM2, NFKBIA, FRS2	0.00432428
PI-3K cascade	2.81309e-05	3	98	EGFR, MDM2, FRS2	0.00432428
PI3K events in ERBB2 signaling	2.81309e-05	3	98	EGFR, MDM2, FRS2	0.00432428
PI3K events in ERBB4 signaling	2.81309e-05	3	98	EGFR, MDM2, FRS2	0.00432428
PI3K/AKT Signaling in Cancer	2.81309e-05	3	98	EGFR, MDM2, FRS2	0.00432428
PIP3 activates AKT signaling	2.81309e-05	3	98	EGFR, MDM2, FRS2	0.00432428
PI3K/AKT activation	3.07898e-05	3	101	EGFR, MDM2, FRS2	0.00432428
GAB1 signalosome	3.17116e-05	3	102	EGFR, MDM2, FRS2	0.00432428
Role of LAT2/NTAL/LAB on calcium mobilization	3.36092e-05	3	104	EGFR, MDM2, FRS2	0.00432428
Homo sapiens pathway	3.44368e-05	11	6165	EGFR, SMARCA4, MET, MDM2, NKX2-1, NFKBIA, STK11, RB1, SMARCA4, PIK3C2B, TP53	0.00432428
Validated nuclear estrogen receptor beta network	3.80645e-05	2	15	SMARCA4, SMARCA4	0.00456255
Formation of Senescence-Associated Heterochromatin Foci (SAHF)	4.34871e-05	2	16	RB1, TP53	0.00498589
p53 pathway by glucose deprivation	7.59692e-05	2	21	STK11, TP53	0.00834712
FGF signaling pathway	7.98362e-05	3	139	MET, FRS2, PIK3C2B	0.00842113
Signaling by SCF-KIT	8.50664e-05	3	142	EGFR, MDM2, FRS2	0.00862769
Downstream signaling of activated FGFR	9.61895e-05	3	148	EGFR, MDM2, FRS2	0.00939451
Signaling by ERBB4	0.000104109	3	152	EGFR, MDM2, FRS2	0.00980487
Downstream signal transduction	0.000121204	3	160	EGFR, MDM2, FRS2	0.0105022
Signaling by ERBB2	0.000123461	3	161	EGFR, MDM2, FRS2	0.0105022
Signaling by FGFR	0.000123461	3	161	EGFR, MDM2, FRS2	0.0105022
DAP12 signaling	0.000128058	3	163	EGFR, MDM2, FRS2	0.0105528
DAP12 interactions	0.000152723	3	173	EGFR, MDM2, FRS2	0.0121063
Oncogene Induced Senescence	0.00015687	2	30	MDM2, TP53	0.0121063
Signaling by FGFR in disease	0.000160683	3	176	EGFR, MDM2, FRS2	0.0121063
Signaling by EGFR	0.000166138	3	178	EGFR, MDM2, FRS2	0.0121124
Signaling by EGFR in Cancer	0.000171711	3	180	EGFR, MDM2, FRS2	0.0121124
Signaling by PDGF	0.000174543	3	181	EGFR, MDM2, FRS2	0.0121124
Cellular Senescence	0.000186175	3	185	MDM2, RB1, TP53	0.0125883
Arf6 signaling events	0.000214193	2	35	EGFR, MET	0.0141207
NGF signalling via TRKA from the plasma membrane	0.000251924	3	205	EGFR, MDM2, FRS2	0.016203
Signaling events mediated by TCPTP	0.0002803	2	40	EGFR, MET	0.0171896
Stabilization and expansion of the E-cadherin adherens junction	0.0002803	2	40	EGFR, MET	0.0171896
Innate Immune System	0.000318407	4	567	EGFR, MDM2, NFKBIA, FRS2	0.0189958
LKB1 signaling events	0.00032416	2	43	STK11, TP53	0.0189958
a6b1 and a6b4 Integrin signaling	0.000355143	2	45	EGFR, MET	0.020359
Adaptive Immune System	0.000382628	4	595	EGFR, MDM2, NFKBIA, FRS2	0.0214679
Ceramide signaling pathway	0.000404223	2	48	NFKBIA, RB1	0.0217538
Posttranslational regulation of adherens junction stability and dissassembly	0.000404223	2	48	EGFR, MET	0.0217538
Stabilization of p53	0.000456421	2	51	MDM2, TP53	0.0240717
Cellular responses to stress	0.000505563	3	260	MDM2, RB1, TP53	0.0261406
p53-Dependent G1 DNA Damage Response	0.000550321	2	56	MDM2, TP53	0.0273811
p53-Dependent G1/S DNA damage checkpoint	0.000550321	2	56	MDM2, TP53	0.0273811
SHP2 signaling	0.000570133	2	57	EGFR, FRS2	0.0278415
G1/S DNA Damage Checkpoints	0.000610786	2	59	MDM2, TP53	0.0292844
Disease	0.000639522	5	1246	EGFR, SMARCA4, MDM2, FRS2, SMARCA4	0.0301146
LPA receptor mediated events	0.000718405	2	64	EGFR, NFKBIA	0.0332357
PI3K Cascade	0.000810633	2	68	FRS2, STK11	0.0368558
DNA Damage/Telomere Stress Induced Senescence	0.000985074	2	75	RB1, TP53	0.043294
RMTs methylate histone arginines	0.000985074	2	75	SMARCA4, SMARCA4	0.043294
p73 transcription factor network	0.00101134	2	76	MDM2, RB1	0.0437199
Regulation of nuclear beta catenin signaling and target gene transcription	0.00111978	2	80	SMARCA4, SMARCA4	0.0476268
