# Supplementary material for: ARID1A mutations confer intrinsic and acquired resistance to cetuximab treatment in colorectal cancer
Source: Nat Commun. 2022 Sep 19;13:5478. doi: 10.1038/s41467-022-33172-5 (PMC9482920; doi:10.1038/s41467-022-33172-5)
Supplement: Supplementary file 4 — Supplementary Data 1-4 [file 41467_2022_33172_MOESM4_ESM.zip › Supplementary Data 1.xlsx]

## Sheet: supp_selected_mut_table
	Bevacizumab	Cetuximab	Bevacizumab.total	Cetuximab.total	genes	Bev.freq of selected mutations	Cetux.freq of selected mutations	total number of mutations	Fisher exact test p Values			Supplemental Data 1. Overview of genes with at least two selected mutations between baseline and end of study in either arm of the CALGB/SWOG 80405 trial. Abbreviations: Bev, Bevacizumab; Cetux, Cetuximab. Two-tailed Fisher’s exact test p values shown.
TP53	22	23	125	128	TP53	17.6	17.9688	253	0.535077
APC	8	11	126	125	APC	6.34921	8.8	251	0.310664
KRAS	2	11	54	49	KRAS	3.7037	22.449	103	0.00438512
PIK3CA	1	2	29	35	PIK3CA	3.44828	5.71429	64	0.571237
SMAD4	4	5	33	25	SMAD4	12.1212	20	58	0.322276
BRAF	2	3	27	28	BRAF	7.40741	10.7143	55	0.517708
ARID1A	1	6	20	16	ARID1A	5	37.5	36	0.0205566
NF1	2	3	16	17	NF1	12.5	17.6471	33	0.530337
EGFR	4	3	19	13	EGFR	21.0526	23.0769	32	0.610771
AR	2	1	13	10	AR	15.3846	10	23	0.838509
MET	3	3	9	10	MET	33.3333	30	19	0.741486
PTEN	1	3	6	13	PTEN	16.6667	23.0769	19	0.627193
KIT	1	2	8	7	KIT	12.5	28.5714	15	0.446154
MTOR	1	4	6	9	MTOR	16.6667	44.4444	15	0.293706
GNAS	3	3	3	10	GNAS	100	30	13	1
TERT	1	3	5	8	TERT	20	37.5	13	0.48951
ALK	1	2	5	6	ALK	20	33.3333	11	0.575758
FGFR2	2	2	5	6	FGFR2	40	33.3333	11	0.80303
