# Supplementary material for: ARID1A mutations confer intrinsic and acquired resistance to cetuximab treatment in colorectal cancer
Source: Nat Commun. 2022 Sep 19;13:5478. doi: 10.1038/s41467-022-33172-5 (PMC9482920; doi:10.1038/s41467-022-33172-5)
Supplement: Supplementary file 6 — Source Data [file 41467_2022_33172_MOESM6_ESM.zip]

Archive with 4 entries (4 files):
- Source Data_CALGB RNA sample metadata and signature scores.xlsx
- __MACOSX/._Source Data_CALGB RNA sample metadata and signature scores.xlsx
- Source Data_CALGB_clinical_data_and covariates.xlsx
- __MACOSX/._Source Data_CALGB_clinical_data_and covariates.xlsx
