# Supplementary material for: ARID1A mutations confer intrinsic and acquired resistance to cetuximab treatment in colorectal cancer
Source: Nat Commun. 2022 Sep 19;13:5478. doi: 10.1038/s41467-022-33172-5 (PMC9482920; doi:10.1038/s41467-022-33172-5)
Supplement: Supplementary file 6 — Source Data [file 41467_2022_33172_MOESM6_ESM.zip › Source Data_CALGB RNA sample metadata and signature scores.xlsx]

## Sheet: CALGB_metadata_arid1ms_Oct22_20
	SignScore	ARID1A FMI Known/Likely Mutation Status	grp_quartile	ARID1A signature Group	Extended RAS/BRAF status (based on FMI Ext Ras Calls)	MSI	CHEMO Protocol	E2F1_UP.V1_UP	EGFR_UP.V1_UP	SNF5_DN.V1_UP	CMScaller
SAARGU	-6.63462	wt	Q1	WT-like	eRAS/BRAF_wt	MSS	FOLFOX	-0.167031	-0.373469	-0.348406	CMS2
SAARTW	-6.05324	wt	Q1	WT-like	eRAS/BRAF_wt	MSS	FOLFIRI	-0.273092	-0.23806	-0.394654	CMS2
SAARIF	-5.66615	wt	Q1	WT-like	eRAS/BRAF_wt	MSS	FOLFOX	-0.389607	-0.391867	-0.432138	CMS2
SABDXS	-5.59559	NA	Q1	WT-like	eRAS/BRAF_wt	MSS	NA	-0.174725	-0.371639	-0.35278	CMS2
SAAHWN	-5.56033	NA	Q1	WT-like	eRAS/BRAF_wt	MSS	NA	-0.34531	-0.222973	-0.318129	CMS2
SAAPIM	-5.31551	NA	Q1	WT-like	eRAS/BRAF_wt	MSS	NA	0.155358	-0.367891	-0.1794	CMS2
SAAEIT	-5.20017	NA	Q1	WT-like	eRAS/BRAF_wt	MSS	NA	-0.0922742	-0.168679	-0.254523	CMS2
SABENW	-5.14531	wt	Q1	WT-like	eRAS/BRAF_wt	MSS	FOLFOX	0.10648	-0.40801	-0.270408	CMS2
SAAPPJ	-5.10786	NA	Q1	WT-like	eRAS/BRAF_wt	MSS	NA	-0.0882604	-0.180339	-0.299968	CMS2
SAARRS	-5.08925	wt	Q1	WT-like	eRAS/BRAF_mut	MSS	FOLFOX	-0.061647	-0.391165	-0.365672	CMS2
SAASPY	-4.96961	NA	Q1	WT-like	eRAS/BRAF_wt	NA	NA	0.0484046	-0.358666	-0.35868	CMS2
SAASFY	-4.96063	wt	Q1	WT-like	eRAS/BRAF_wt	MSS	FOLFOX	-0.20635	-0.157229	-0.232172	CMS2
SAARLV	-4.941	wt	Q1	WT-like	eRAS/BRAF_wt	MSS	FOLFIRI	-0.278754	-0.136044	-0.248527	CMS2
SAARMP	-4.93366	wt	Q1	WT-like	eRAS/BRAF_mut	MSS	FOLFOX	0.0202456	-0.241289	-0.383599	CMS3
SAARPC	-4.90815	wt	Q1	WT-like	eRAS/BRAF_wt	MSS	FOLFIRI	-0.0657955	-0.312849	-0.26744	CMS2
SAAREW	-4.87291	wt	Q1	WT-like	eRAS/BRAF_wt	MSS	FOLFOX	0.0989133	-0.150056	0.0625476	CMS2
SABELN	-4.84939	NA	Q1	WT-like	eRAS/BRAF_wt	MSS	NA	-0.155315	-0.350653	-0.360238	CMS2
SAABNE	-4.73432	wt	Q1	WT-like	eRAS/BRAF_wt	MSS	FOLFOX	-0.148786	-0.198784	-0.282226	CMS2
SABDJR	-4.69062	wt	Q1	WT-like	eRAS/BRAF_mut	MSS	FOLFOX	-0.0475576	-0.465695	-0.361608	CMS2
SAARPF	-4.64864	NA	Q1	WT-like	eRAS/BRAF_wt	MSS	NA	0.10003	-0.317048	-0.400945	NA
SAAPVM	-4.56087	NA	Q1	WT-like	eRAS/BRAF_wt	MSS	NA	-0.242338	-0.14105	-0.322126	CMS2
SAASJP	-4.54844	mut	Q1	WT-like	eRAS/BRAF_wt	MSS	FOLFIRI	-0.28586	-0.38269	-0.32215	CMS2
SAARLK	-4.54149	wt	Q1	WT-like	eRAS/BRAF_wt	MSS	FOLFOX	-0.136988	0.168443	-0.102817	CMS2
SAAKZI	-4.50522	NA	Q1	WT-like	eRAS/BRAF_mut	MSS	NA	-0.0191281	-0.285556	-0.365941	NA
SAARKG	-4.44349	NA	Q1	WT-like	eRAS/BRAF_wt	MSS	NA	-0.21133	-0.0562589	-0.0743666	CMS4
SABCXC	-4.38507	wt	Q1	WT-like	eRAS/BRAF_wt	MSS	FOLFOX	-0.0651784	-0.42043	-0.404186	CMS2
SAARHP	-4.35875	wt	Q1	WT-like	eRAS/BRAF_mut	MSS	FOLFOX	0.125708	-0.307783	-0.361426	CMS3
SAASBX	-4.33767	wt	Q1	WT-like	eRAS/BRAF_wt	MSS	FOLFIRI	-0.0990048	-0.230114	-0.307306	CMS2
SAADBE	-4.33705	wt	Q1	WT-like	eRAS/BRAF_wt	MSS	FOLFOX	-0.155007	-0.360209	-0.329456	CMS2
SABEKK	-4.3346	NA	Q1	WT-like	eRAS/BRAF_wt	MSS	NA	-0.145028	0.121074	0.103249	CMS4
SAARSV	-4.33113	NA	Q1	WT-like	eRAS/BRAF_wt	MSS	NA	0.19894	-0.493948	-0.334163	NA
SAANIS	-4.32111	NA	Q1	WT-like	eRAS/BRAF_wt	NA	NA	-0.35122	-0.217605	-0.287736	CMS2
SAARJG	-4.3019	wt	Q1	WT-like	eRAS/BRAF_mut	MSS	FOLFOX	-0.24635	-0.324736	-0.362075	CMS2
SAACUK	-4.29647	wt	Q1	WT-like	eRAS/BRAF_wt	MSS	FOLFOX	-0.0152999	-0.150212	-0.168898	CMS2
SABERU	-4.28244	NA	Q1	WT-like	eRAS/BRAF_wt	MSS	NA	0.0424155	-0.454956	-0.402957	CMS2
SAARJJ	-4.24498	NA	Q1	WT-like	eRAS/BRAF_wt	NA	NA	-0.108155	-0.265943	-0.365565	CMS3
SABEUT	-4.21607	NA	Q1	WT-like	eRAS/BRAF_wt	MSS	NA	-0.151766	-0.183702	-0.284468	CMS2
SAAPSM	-4.18596	NA	Q1	WT-like	eRAS/BRAF_mut	MSS	NA	-0.372774	-0.0698233	-0.244123	CMS2
SAAPVN	-4.1675	wt	Q1	WT-like	eRAS/BRAF_wt	MSS	FOLFIRI	0.206445	-0.447953	-0.247342	CMS2
SAARVI	-4.09161	wt	Q1	WT-like	eRAS/BRAF_wt	MSS	FOLFOX	-0.00454186	0.0311162	-0.030242	CMS2
SAASDM	-4.08005	wt	Q1	WT-like	eRAS/BRAF_wt	MSS	FOLFOX	-0.0637978	-0.0757146	-0.214942	CMS2
SAABBH	-4.06912	wt	Q1	WT-like	eRAS/BRAF_mut	MSS	FOLFOX	0.202013	-0.187654	0.0356972	CMS2
SABEXR	-4.06377	NA	Q1	WT-like	eRAS/BRAF_mut	MSS	NA	0.10558	-0.183165	-0.356592	CMS3
SAASBR	-4.06073	NA	Q1	WT-like	eRAS/BRAF_wt	MSS	NA	-0.0108831	-0.136102	-0.10636	CMS2
SAAPMZ	-4.02339	wt	Q1	WT-like	eRAS/BRAF_mut	MSS	FOLFOX	0.130608	-0.238597	-0.268166	CMS2
SABELK	-4.00859	NA	Q1	WT-like	eRAS/BRAF_wt	MSS	NA	0.00997401	-0.386699	-0.259826	CMS2
SAABAZ	-4.0025	wt	Q1	WT-like	eRAS/BRAF_wt	MSS	FOLFOX	-0.263129	-0.265098	-0.335488	CMS2
SAARET	-3.95646	NA	Q1	WT-like	eRAS/BRAF_wt	MSS	NA	-0.363954	-0.346432	-0.212677	CMS2
SAASIP	-3.94576	NA	Q1	WT-like	eRAS/BRAF_wt	MSS	NA	0.246707	0.0178043	-0.0801515	CMS2
SAARHI	-3.92113	NA	Q1	WT-like	eRAS/BRAF_wt	MSS	NA	-0.197566	-0.184305	-0.0861696	CMS4
SAARZL	-3.91312	NA	Q1	WT-like	eRAS/BRAF_wt	MSS	NA	-0.133351	-0.145196	0.16739	CMS2
SAAPGF	-3.8985	NA	Q1	WT-like	eRAS/BRAF_wt	NA	NA	-0.293061	-0.184982	0.0306927	CMS4
SAARFK	-3.8958	NA	Q1	WT-like	eRAS/BRAF_wt	MSS	NA	0.0441972	-0.208136	0.119812	CMS2
SAAMGP	-3.85868	NA	Q1	WT-like	eRAS/BRAF_wt	NA	NA	-0.0713021	-0.0378841	-0.12109	CMS2
SAABDD	-3.83813	wt	Q1	WT-like	eRAS/BRAF_wt	MSS	FOLFOX	-0.109311	-0.427072	-0.20457	CMS2
SAASMT	-3.83294	NA	Q1	WT-like	eRAS/BRAF_wt	NA	NA	-0.326971	-0.22268	-0.233483	CMS4
SAACVW	-3.8246	wt	Q1	WT-like	eRAS/BRAF_wt	MSS	FOLFOX	-0.179903	-0.149383	-0.155192	CMS2
SAAPII	-3.81252	wt	Q1	WT-like	eRAS/BRAF_wt	MSS	FOLFOX	0.14824	-0.405667	-0.25629	CMS2
SABERR	-3.8072	wt	Q1	WT-like	eRAS/BRAF_wt	MSS	FOLFIRI	-0.0500595	-0.28712	-0.254895	CMS2
SAAPPH	-3.79798	NA	Q1	WT-like	eRAS/BRAF_wt	MSS	NA	0.0473191	-0.369905	-0.285764	CMS2
SAARRY	-3.79744	wt	Q1	WT-like	eRAS/BRAF_wt	MSS	FOLFOX	-0.0330893	0.0597444	0.211878	CMS4
SAAPPK	-3.78844	NA	Q1	WT-like	eRAS/BRAF_wt	MSS	NA	0.177621	-0.223471	0.00126896	CMS2
SAAPVL	-3.78704	wt	Q1	WT-like	eRAS/BRAF_mut	MSS	FOLFOX	-0.186653	-0.35652	-0.0749298	CMS4
SABDWC	-3.75279	NA	Q1	WT-like	eRAS/BRAF_wt	MSS	NA	0.120259	-0.353647	-0.455912	CMS2
SAARMT	-3.73736	wt	Q1	WT-like	eRAS/BRAF_wt	MSS	FOLFOX	-0.224384	-0.23213	-0.00583049	CMS2
SAAAYX	-3.73407	wt	Q1	WT-like	eRAS/BRAF_wt	MSS	FOLFOX	-0.331731	-0.411188	-0.302136	CMS2
SAARIJ	-3.72633	wt	Q1	WT-like	eRAS/BRAF_mut	MSS	FOLFIRI	-0.295563	-0.387148	-0.295587	CMS2
SABLHT	-3.6995	NA	Q1	WT-like	eRAS/BRAF_mut	MSS	NA	0.107233	-0.228491	-0.418675	CMS2
SAASRS	-3.68517	NA	Q1	WT-like	eRAS/BRAF_wt	MSS	NA	-0.266712	-0.376798	-0.413604	CMS2
SAASEH	-3.68332	NA	Q1	WT-like	eRAS/BRAF_wt	MSS	NA	-0.0171383	-0.0859228	-0.194348	CMS2
SAASBC	-3.6833	wt	Q1	WT-like	eRAS/BRAF_mut	MSS	FOLFOX	-0.186409	-0.253593	-0.100228	CMS2
SAASDA	-3.66539	NA	Q1	WT-like	eRAS/BRAF_wt	MSS	NA	-0.323462	0.136596	-0.107562	CMS4
SAANEI	-3.65815	NA	Q1	WT-like	eRAS/BRAF_wt	MSS	NA	0.0180178	-0.348605	-0.319562	CMS2
SAARLI	-3.64717	NA	Q1	WT-like	eRAS/BRAF_wt	MSS	NA	0.0133433	-0.232246	-0.126692	CMS2
SAACJP	-3.64262	wt	Q1	WT-like	eRAS/BRAF_wt	MSS	FOLFOX	-0.0796698	-0.243925	-0.203088	CMS2
SAAREH	-3.63992	wt	Q1	WT-like	eRAS/BRAF_mut	MSS	FOLFIRI	0.0147106	-0.0528218	-0.0432217	CMS2
SAANZF	-3.63387	NA	Q1	WT-like	eRAS/BRAF_wt	MSS	NA	-0.141756	0.0563805	-0.185891	CMS2
SAASGI	-3.6165	NA	Q1	WT-like	eRAS/BRAF_wt	MSS	NA	-0.250795	-0.191868	-0.297898	CMS2
SAAGLZ	-3.61438	NA	Q1	WT-like	eRAS/BRAF_wt	MSS	NA	-0.00930679	-0.124489	-0.239121	CMS2
SAANMC	-3.61396	NA	Q1	WT-like	eRAS/BRAF_wt	MSS	NA	-0.13354	-0.328736	-0.249169	CMS2
SAARFH	-3.59603	NA	Q1	WT-like	eRAS/BRAF_wt	MSS	NA	0.0916368	-0.301352	-0.298814	CMS2
SAARTB	-3.59379	wt	Q1	WT-like	eRAS/BRAF_mut	MSS	FOLFOX	-0.0769055	-0.316334	-0.30352	CMS2
SAASCS	-3.58774	NA	Q1	WT-like	eRAS/BRAF_wt	MSS	NA	-0.0852959	-0.00312317	0.075465	CMS2
SAARLB	-3.58551	NA	Q1	WT-like	eRAS/BRAF_wt	MSS	NA	-0.0639946	-0.451868	-0.220756	CMS2
SABDRF	-3.56763	NA	Q1	WT-like	eRAS/BRAF_wt	MSS	NA	-0.264872	-0.0790314	0.0114853	NA
SAACXT	-3.56529	wt	Q1	WT-like	eRAS/BRAF_wt	MSS	FOLFOX	-0.164541	-0.34997	-0.346964	CMS2
SAAPUH	-3.53904	NA	Q1	WT-like	eRAS/BRAF_mut	MSS	NA	0.241963	-0.289793	-0.287115	CMS3
SABEXT	-3.53834	NA	Q1	WT-like	eRAS/BRAF_wt	MSS	NA	0.112412	-0.177795	-0.163493	CMS2
SAAELU	-3.53633	NA	Q1	WT-like	eRAS/BRAF_mut	MSS	NA	0.0796822	0.0242178	-0.145729	CMS2
SAASJI	-3.52672	wt	Q1	WT-like	eRAS/BRAF_wt	MSS	FOLFOX	0.275791	-0.129202	-0.310608	CMS2
SAARSB	-3.52423	wt	Q1	WT-like	eRAS/BRAF_mut	MSS	FOLFIRI	-0.419033	-0.347647	-0.376922	CMS2
SAASHX	-3.47605	NA	Q1	WT-like	eRAS/BRAF_wt	MSS	NA	-0.279844	-0.0529701	-0.0633604	CMS2
SAABMW	-3.46876	NA	Q1	WT-like	eRAS/BRAF_wt	MSS	NA	-0.0665153	-0.238986	-0.27464	CMS2
SAACVD	-3.46616	wt	Q1	WT-like	eRAS/BRAF_wt	MSS	FOLFIRI	-0.305641	-0.221546	-0.161612	CMS2
SABDWP	-3.44004	wt	Q1	WT-like	eRAS/BRAF_mut	MSS	FOLFOX	-0.130502	-0.0775028	-0.18149	CMS3
SAAPJC	-3.4388	NA	Q1	WT-like	eRAS/BRAF_wt	NA	NA	0.163637	-0.0720725	-0.0754587	CMS2
SAASLG	-3.4255	wt	Q1	WT-like	eRAS/BRAF_wt	MSS	FOLFOX	-0.172073	0.134796	-0.0511631	CMS2
SAARRC	-3.40592	NA	Q1	WT-like	eRAS/BRAF_wt	MSS	NA	-0.00531593	-0.366726	-0.303002	NA
SAAKLS	-3.40507	wt	Q1	WT-like	eRAS/BRAF_wt	MSS	FOLFOX	0.0848711	-0.360725	0.00434528	CMS2
SABDRY	-3.40136	wt	Q1	WT-like	eRAS/BRAF_mut	MSS	FOLFOX	-0.0184253	-0.131488	-0.175845	CMS2
SAASAE	-3.39391	NA	Q1	WT-like	eRAS/BRAF_wt	MSS	NA	0.0409162	0.131108	0.0594996	CMS2
SAABZC	-3.36653	NA	Q1	WT-like	eRAS/BRAF_wt	MSS	NA	-0.180909	-0.299227	-0.228212	CMS2
SAARHA	-3.34648	wt	Q1	WT-like	eRAS/BRAF_mut	MSS	FOLFOX	0.00219978	-0.146768	-0.185521	CMS3
SAARTG	-3.34418	wt	Q1	WT-like	eRAS/BRAF_wt	MSS	FOLFOX	0.0660045	-0.313962	-0.205168	CMS2
SABDSR	-3.34404	NA	Q1	WT-like	eRAS/BRAF_wt	NA	NA	-0.252929	0.0737656	-0.129346	CMS4
SAABPR	-3.30554	wt	Q1	WT-like	eRAS/BRAF_wt	MSS	FOLFIRI	-0.249379	-0.220528	-0.284285	CMS4
SAARTS	-3.30461	wt	Q1	WT-like	eRAS/BRAF_mut	MSS	FOLFOX	-0.0230629	-0.238169	-0.352208	CMS2
SABEML	-3.30339	wt	Q1	WT-like	eRAS/BRAF_wt	MSS	FOLFOX	-0.0155451	0.27715	0.101763	CMS2
SAAPES	-3.28495	NA	Q1	WT-like	eRAS/BRAF_wt	MSS	NA	-0.282212	0.121963	0.141807	CMS4
SAARFD	-3.2654	NA	Q1	WT-like	eRAS/BRAF_wt	MSS	NA	0.0891188	-0.275766	-0.105423	CMS2
SABEVP	-3.26362	wt	Q1	WT-like	eRAS/BRAF_mut	MSS	FOLFIRI	0.156548	-0.19653	-0.202858	CMS2
SAASFV	-3.25162	wt	Q1	WT-like	eRAS/BRAF_wt	MSS	FOLFIRI	-0.0920807	-0.0928109	0.144306	CMS4
SACGZV	-3.19675	wt	Q1	WT-like	eRAS/BRAF_wt	MSS	FOLFOX	-0.176484	-0.334539	-0.064227	NA
SAABPT	-3.1797	wt	Q1	WT-like	eRAS/BRAF_wt	MSS	FOLFIRI	0.0223118	-0.30015	-0.41329	CMS2
SAABKS	-3.17354	NA	Q1	WT-like	eRAS/BRAF_wt	NA	NA	-0.151131	-0.440738	-0.4025	NA
SABELC	-3.17222	NA	Q1	WT-like	eRAS/BRAF_wt	MSS	NA	-0.474855	0.0967467	-0.041533	CMS4
SAASCF	-3.16346	mut	Q1	WT-like	eRAS/BRAF_wt	MSS	FOLFOX	0.188642	-0.110394	0.0409152	CMS2
SAARLG	-3.12695	wt	Q1	WT-like	eRAS/BRAF_wt	MSS	FOLFIRI	0.0870743	-0.264997	-0.00700161	CMS2
SAASTA	-3.09779	wt	Q1	WT-like	eRAS/BRAF_mut	MSS	FOLFIRI	-0.0367615	-0.410448	-0.355369	NA
SABDYS	-3.09355	wt	Q1	WT-like	eRAS/BRAF_wt	MSS	FOLFOX	-0.263777	-0.00918848	0.120163	CMS4
SAASMX	-3.08104	wt	Q1	WT-like	eRAS/BRAF_wt	MSS	FOLFOX	-0.248692	0.230879	0.103278	CMS4
SAASCT	-3.0387	wt	Q1	WT-like	eRAS/BRAF_mut	MSS	FOLFIRI	-0.18628	-0.0829081	-0.234368	CMS2
SABDYP	-3.01796	NA	Q1	WT-like	eRAS/BRAF_wt	MSS	NA	-0.158695	0.0723274	-0.259168	CMS2
SABEKJ	-2.99094	NA	Q1	WT-like	eRAS/BRAF_mut	MSS	NA	0.265176	0.0696195	-0.023312	CMS1
SABESH	-2.96838	wt	Q1	WT-like	eRAS/BRAF_mut	MSS	FOLFOX	0.0384758	-0.248976	-0.295001	CMS3
SABACB	-2.95666	NA	Q1	WT-like	eRAS/BRAF_wt	MSS	NA	-0.215582	-0.251824	-0.258626	CMS2
SAARRV	-2.942	wt	Q1	WT-like	eRAS/BRAF_wt	MSS	FOLFOX	-0.125869	0.261482	0.0392362	CMS4
SAANPN	-2.92193	NA	Q1	WT-like	eRAS/BRAF_wt	MSS	NA	0.119059	-0.359198	-0.0302681	CMS2
SAARER	-2.9215	wt	Q1	WT-like	eRAS/BRAF_wt	MSS	FOLFOX	-0.132205	0.00435976	-0.112201	CMS2
SAARUD	-2.9183	wt	Q1	WT-like	eRAS/BRAF_wt	MSS	FOLFOX	-0.410338	-0.0139158	0.0330347	CMS4
SAASGT	-2.88955	wt	Q1	WT-like	eRAS/BRAF_mut	MSS	FOLFOX	-0.027892	-0.255618	-0.180793	CMS2
SAASBA	-2.88821	NA	Q1	WT-like	eRAS/BRAF_wt	MSS	NA	-0.0806952	-0.0970439	-0.099528	CMS2
SABEHJ	-2.88751	NA	Q1	WT-like	eRAS/BRAF_wt	MSS	NA	-0.0321149	-0.207768	-0.247292	CMS2
SAAPTR	-2.88362	wt	Q1	WT-like	eRAS/BRAF_wt	MSS	FOLFIRI	0.0151196	-0.180878	-0.0271934	CMS2
SABEWM	-2.88303	wt	Q1	WT-like	eRAS/BRAF_mut	MSS	FOLFOX	0.0868087	-0.273871	-0.228009	CMS2
SAANYV	-2.88091	wt	Q1	WT-like	eRAS/BRAF_mut	MSS	FOLFOX	-0.256774	0.316453	-0.0100537	CMS4
SAASDF	-2.8699	NA	Q1	WT-like	eRAS/BRAF_wt	MSS	NA	0.158162	-0.0893111	-0.0641578	CMS2
SAASAV	-2.86778	NA	Q1	WT-like	eRAS/BRAF_wt	NA	NA	-0.330362	-0.00745392	0.205723	CMS4
SAASLU	-2.84101	NA	Q1	WT-like	eRAS/BRAF_wt	MSS	NA	0.0935339	0.081047	-0.225821	CMS2
SABEGF	-2.8361	wt	Q1	WT-like	eRAS/BRAF_wt	MSS	FOLFOX	-0.188973	0.0971201	0.263031	CMS4
SABEMI	-2.81556	wt	Q1	WT-like	eRAS/BRAF_wt	NA	NA	0.0280987	0.129808	0.0236504	CMS2
SAARIY	-2.81022	NA	Q1	WT-like	eRAS/BRAF_wt	MSS	NA	0.233971	-0.0921089	-0.0226598	CMS2
SAARJS	-2.76066	wt	Q1	WT-like	eRAS/BRAF_wt	NA	NA	-0.184623	-0.177511	-0.235551	CMS2
SAARPJ	-2.75915	wt	Q1	WT-like	eRAS/BRAF_mut	MSS	FOLFOX	-0.134414	0.156001	-0.167961	CMS3
SAAELV	-2.74116	NA	Q1	WT-like	eRAS/BRAF_wt	MSS	NA	-0.0165665	-0.191146	-0.320992	CMS2
SAAFBW	-2.73852	NA	Q2	WT-like	eRAS/BRAF_wt	MSS	NA	0.0741452	0.176928	0.145531	CMS1
SAANMY	-2.73447	NA	Q2	WT-like	eRAS/BRAF_wt	NA	NA	0.16446	-0.346985	-0.266076	NA
SAAREB	-2.71231	wt	Q2	WT-like	eRAS/BRAF_wt	MSS	FOLFOX	0.29583	-0.326211	-0.154261	CMS2
SAASNJ	-2.70808	wt	Q2	WT-like	eRAS/BRAF_wt	MSS	FOLFIRI	-0.308212	-0.129876	-0.115576	CMS4
SAARRM	-2.70801	wt	Q2	WT-like	eRAS/BRAF_wt	MSS	FOLFOX	0.106088	0.0125657	-0.211789	CMS2
SAARMY	-2.70579	wt	Q2	WT-like	eRAS/BRAF_mut	MSS	FOLFOX	0.193427	-0.188651	-0.339288	NA
SAANJN	-2.70296	wt	Q2	WT-like	eRAS/BRAF_wt	MSS	FOLFOX	-0.294799	0.159977	0.253444	CMS4
SAANSH	-2.70248	mut	Q2	WT-like	eRAS/BRAF_mut	MSS	FOLFOX	0.156355	0.313762	-0.0777477	CMS3
SAASBE	-2.66495	wt	Q2	WT-like	eRAS/BRAF_wt	MSS	FOLFIRI	0.108156	-0.40173	-0.328001	CMS2
SAASCE	-2.6529	NA	Q2	WT-like	eRAS/BRAF_wt	MSS	NA	-0.119436	0.0561045	0.283599	CMS4
SAABLP	-2.63551	wt	Q2	WT-like	eRAS/BRAF_wt	MSS	FOLFIRI	-0.182837	-0.0191112	-0.199147	CMS4
SAARTZ	-2.62788	NA	Q2	WT-like	eRAS/BRAF_wt	NA	NA	0.162853	-0.325216	-0.186742	CMS2
SAAPPC	-2.61539	wt	Q2	WT-like	eRAS/BRAF_mut	MSS	FOLFOX	-0.0651813	-0.166987	-0.225106	CMS2
SAARIG	-2.60733	wt	Q2	WT-like	eRAS/BRAF_wt	MSS	FOLFOX	-0.285015	-0.324381	0.002916	CMS4
SAAGRU	-2.59671	NA	Q2	WT-like	eRAS/BRAF_wt	MSS	NA	0.236861	-0.391262	-0.15331	CMS2
SAARIR	-2.59337	NA	Q2	WT-like	eRAS/BRAF_wt	MSS	NA	0.113675	-0.242061	-0.25205	CMS2
SAARUE	-2.59057	wt	Q2	WT-like	eRAS/BRAF_wt	MSI	FOLFOX	0.164777	-0.423197	-0.203229	CMS2
SABDMS	-2.58791	wt	Q2	WT-like	eRAS/BRAF_wt	MSS	FOLFOX	0.100519	-0.183193	-0.187122	CMS2
SAAETU	-2.58485	wt	Q2	WT-like	eRAS/BRAF_mut	MSS	FOLFIRI	-0.264272	-0.0121856	-0.252282	CMS3
SAARPL	-2.57345	NA	Q2	WT-like	eRAS/BRAF_wt	MSS	NA	-0.059698	-0.143416	-0.186738	CMS2
SAAPUE	-2.51412	NA	Q2	WT-like	eRAS/BRAF_mut	MSS	NA	0.0778714	0.00581553	-0.273368	CMS2
SABEJV	-2.49987	NA	Q2	WT-like	eRAS/BRAF_wt	MSS	NA	-0.0551473	-0.125379	0.0940297	CMS4
SAARVC	-2.49859	mut	Q2	WT-like	eRAS/BRAF_mut	MSS	FOLFOX	0.306387	-0.145456	-0.084349	CMS2
SABEUJ	-2.46475	wt	Q2	WT-like	eRAS/BRAF_wt	MSS	FOLFOX	-0.308342	0.0795846	0.239932	CMS4
SAACYX	-2.45964	NA	Q2	WT-like	eRAS/BRAF_wt	MSS	NA	0.219213	-0.530141	-0.124646	CMS2
SAAAGV	-2.44933	wt	Q2	WT-like	eRAS/BRAF_wt	MSS	FOLFOX	-0.0529972	-0.200482	0.0209017	CMS2
SAAELZ	-2.44007	wt	Q2	WT-like	eRAS/BRAF_mut	MSS	FOLFOX	-0.0811332	-0.081228	-0.199557	CMS2
SAARNX	-2.43944	wt	Q2	WT-like	eRAS/BRAF_wt	MSS	FOLFOX	0.109666	0.119045	-0.0867695	CMS3
SAAPPZ	-2.43778	wt	Q2	WT-like	eRAS/BRAF_mut	MSS	FOLFOX	0.192105	-0.281008	-0.0689586	CMS2
SAARGM	-2.43584	wt	Q2	WT-like	eRAS/BRAF_mut	MSS	FOLFOX	-0.3386	0.034868	0.026749	CMS4
SAASDR	-2.43086	NA	Q2	WT-like	eRAS/BRAF_wt	NA	NA	-0.203975	-0.269421	-0.121648	CMS2
SAASBK	-2.42518	mut	Q2	WT-like	eRAS/BRAF_wt	MSS	FOLFOX	0.220611	-0.0917861	-0.0573295	CMS2
SAARMR	-2.40664	wt	Q2	WT-like	eRAS/BRAF_mut	MSS	FOLFOX	-0.245875	0.16252	-0.204841	CMS3
SAAPAJ	-2.40377	NA	Q2	WT-like	eRAS/BRAF_mut	MSI	NA	-0.169585	0.264034	-0.13752	CMS3
SABELH	-2.40046	NA	Q2	WT-like	eRAS/BRAF_mut	MSI	NA	0.288408	-0.211417	-0.42027	CMS3
SABECT	-2.37766	wt	Q2	WT-like	eRAS/BRAF_wt	MSS	FOLFIRI	0.198	-0.392813	-0.206538	NA
SAAMGM	-2.36998	wt	Q2	WT-like	eRAS/BRAF_wt	MSS	FOLFOX	-0.139029	-0.0551689	-0.0383171	CMS4
SABEFR	-2.35659	NA	Q2	WT-like	eRAS/BRAF_wt	NA	NA	-0.176175	-0.319409	-0.269102	CMS2
SAARDE	-2.35531	wt	Q2	WT-like	eRAS/BRAF_mut	MSS	FOLFOX	0.106275	-0.351315	-0.396028	NA
SAASEA	-2.31538	wt	Q2	WT-like	eRAS/BRAF_wt	MSS	FOLFOX	-0.222845	-0.183899	-0.285317	CMS2
SAANXW	-2.30788	NA	Q2	WT-like	eRAS/BRAF_mut	MSS	NA	-0.123464	-0.374846	-0.332441	CMS2
SAAPSU	-2.2956	wt	Q2	WT-like	eRAS/BRAF_wt	MSS	FOLFOX	0.0453074	-0.218284	-0.304117	NA
SABKUN	-2.27629	NA	Q2	WT-like	eRAS/BRAF_wt	MSS	NA	0.0341485	-0.164988	-0.2042	CMS2
SAASJA	-2.26186	NA	Q2	WT-like	eRAS/BRAF_wt	MSS	NA	-0.300745	0.322247	-0.0814594	CMS4
SAAWAY	-2.26052	NA	Q2	WT-like	eRAS/BRAF_wt	NA	NA	-0.0436296	-0.373211	-0.284252	CMS2
SACHCZ	-2.25676	wt	Q2	WT-like	eRAS/BRAF_mut	MSS	FOLFOX	-0.157445	-0.0567759	0.0546568	CMS4
SAARLY	-2.25598	NA	Q2	WT-like	eRAS/BRAF_wt	NA	NA	-0.12238	-0.0913326	-0.313996	CMS4
SAARFE	-2.25433	mut	Q2	WT-like	eRAS/BRAF_wt	MSS	FOLFOX	0.0665596	-0.239917	-0.0792607	CMS4
SAARIB	-2.24602	NA	Q2	WT-like	eRAS/BRAF_wt	MSS	NA	-0.190794	-0.252518	-0.277903	CMS2
SABEDT	-2.24521	wt	Q2	WT-like	eRAS/BRAF_wt	MSS	FOLFIRI	0.224781	-0.104448	-0.0188305	CMS2
SAANRL	-2.2284	NA	Q2	WT-like	eRAS/BRAF_wt	MSS	NA	-0.198467	-0.00422666	-0.0371732	CMS4
SABDVL	-2.21296	wt	Q2	WT-like	eRAS/BRAF_mut	MSS	FOLFOX	0.0126162	-0.110431	0.186797	CMS4
SAAWFJ	-2.16422	wt	Q2	WT-like	eRAS/BRAF_wt	MSS	FOLFIRI	0.216301	-0.315833	-0.194855	NA
SAASAS	-2.14275	NA	Q2	WT-like	eRAS/BRAF_mut	MSS	NA	-0.265581	0.306667	-0.124983	CMS4
SAARST	-2.13573	NA	Q2	WT-like	eRAS/BRAF_wt	MSS	NA	0.0959144	0.118319	-0.0467406	CMS2
SAARKN	-2.12741	wt	Q2	WT-like	eRAS/BRAF_mut	MSS	FOLFOX	-0.0582174	0.258367	-0.028383	CMS2
SAARLC	-2.11659	wt	Q2	WT-like	eRAS/BRAF_mut	MSS	FOLFOX	0.0642299	0.123904	0.295663	CMS2
SAASMY	-2.11535	NA	Q2	WT-like	eRAS/BRAF_wt	NA	NA	0.146266	-0.363554	-0.0694849	CMS2
SAARHY	-2.10678	NA	Q2	WT-like	eRAS/BRAF_wt	MSS	NA	-0.0573568	-0.145879	-0.192242	CMS2
SAASBD	-2.10564	wt	Q2	WT-like	eRAS/BRAF_wt	MSS	FOLFOX	-0.18154	-0.477326	-0.0566598	CMS2
SAARPW	-2.10484	mut	Q2	WT-like	eRAS/BRAF_mut	MSS	FOLFOX	0.28658	-0.387727	-0.198283	CMS2
SAAREU	-2.09342	wt	Q2	WT-like	eRAS/BRAF_wt	MSS	NA	-0.151872	-0.280808	-0.176723	CMS4
SAATSF	-2.07216	NA	Q2	WT-like	eRAS/BRAF_wt	NA	NA	0.100957	-0.0466043	-0.371839	CMS2
SAAHAB	-2.06906	NA	Q2	WT-like	eRAS/BRAF_wt	MSS	NA	-0.251829	-0.172765	-0.213062	CMS2
SABMHM	-2.06276	wt	Q2	WT-like	eRAS/BRAF_wt	MSS	FOLFIRI	-0.108266	0.0115279	0.133133	CMS4
SAAPPU	-2.0623	NA	Q2	WT-like	eRAS/BRAF_wt	MSS	NA	0.169054	-0.241298	-0.238773	CMS2
SAAFPG	-2.0396	wt	Q2	WT-like	eRAS/BRAF_wt	MSS	FOLFOX	0.214194	-0.206598	0.074967	NA
SAABZB	-2.0393	wt	Q2	WT-like	eRAS/BRAF_wt	MSS	FOLFOX	-0.125773	-0.204168	-0.214977	CMS2
SAAEKL	-2.0346	wt	Q2	WT-like	eRAS/BRAF_wt	MSS	FOLFOX	0.0596334	0.170023	0.328201	CMS4
SABDXC	-2.03038	wt	Q2	WT-like	eRAS/BRAF_wt	NA	NA	0.0138348	-0.34135	-0.0483713	CMS2
SACWDM	-2.00003	NA	Q2	WT-like	eRAS/BRAF_wt	MSS	NA	-0.0106369	-0.197476	0.0629923	CMS2
SAASKX	-1.98291	wt	Q2	WT-like	eRAS/BRAF_wt	MSS	FOLFOX	0.0212495	-0.183719	0.247356	CMS2
SAARLS	-1.97667	wt	Q2	WT-like	eRAS/BRAF_mut	MSS	FOLFOX	-0.095477	-0.0481726	-0.255813	NA
SAANXP	-1.97046	NA	Q2	WT-like	eRAS/BRAF_mut	MSS	NA	0.101836	-0.0652581	-0.195546	CMS3
SAAEFB	-1.93548	wt	Q2	WT-like	eRAS/BRAF_wt	NA	NA	0.0468892	-0.122582	-0.122998	CMS4
SABEKL	-1.92499	wt	Q2	WT-like	eRAS/BRAF_wt	MSS	FOLFOX	-0.0594789	0.0733337	0.331502	CMS2
SAARWJ	-1.9163	wt	Q2	WT-like	eRAS/BRAF_wt	MSS	FOLFIRI	0.0658865	-0.194073	0.124065	CMS2
SAACXP	-1.90932	wt	Q2	WT-like	eRAS/BRAF_wt	MSS	FOLFOX	0.233845	-0.00318248	-0.0989896	CMS2
SAAPSA	-1.90094	NA	Q2	WT-like	eRAS/BRAF_mut	MSS	NA	0.0175653	0.0681494	-0.0322813	CMS3
SAANMB	-1.89812	wt	Q2	WT-like	eRAS/BRAF_wt	MSS	FOLFOX	-0.217087	-0.130826	-0.211079	CMS4
SAAWAC	-1.89427	NA	Q2	WT-like	eRAS/BRAF_wt	NA	NA	-0.06733	-0.219465	-0.0049433	CMS4
SAASNW	-1.88367	NA	Q2	WT-like	eRAS/BRAF_wt	MSS	NA	-0.218658	-0.0302146	0.145659	CMS4
SAASFA	-1.881	NA	Q2	WT-like	eRAS/BRAF_wt	MSS	NA	-0.355563	0.245139	-0.0101431	CMS4
SAARJT	-1.87694	wt	Q2	WT-like	eRAS/BRAF_mut	MSS	FOLFOX	0.160276	-0.322714	-0.274818	NA
SAANJI	-1.86422	wt	Q2	WT-like	eRAS/BRAF_mut	MSS	FOLFOX	-0.0527289	0.0950099	-0.0896725	NA
SAASDN	-1.83917	wt	Q2	WT-like	eRAS/BRAF_wt	MSS	FOLFOX	0.0814848	0.275714	-0.196322	CMS2
SAARRI	-1.83292	wt	Q2	WT-like	eRAS/BRAF_wt	MSS	FOLFOX	0.00719878	0.261274	0.274553	CMS2
SABEYK	-1.80522	wt	Q2	WT-like	eRAS/BRAF_mut	MSS	NA	-0.0910498	-0.295103	-0.385345	CMS3
SAAHLZ	-1.80274	NA	Q2	WT-like	eRAS/BRAF_wt	MSS	NA	-0.268967	-0.25502	-0.104499	CMS4
SABMZT	-1.79856	wt	Q2	WT-like	eRAS/BRAF_wt	MSS	FOLFIRI	-0.0144796	0.376958	0.242679	CMS4
SABEDC	-1.78378	mut	Q2	WT-like	eRAS/BRAF_mut	MSS	FOLFOX	-0.0146168	-0.321625	-0.333756	NA
SAANRU	-1.77813	NA	Q2	WT-like	eRAS/BRAF_wt	MSS	NA	-0.249372	-0.190923	-0.255615	NA
SAARTD	-1.76465	NA	Q2	WT-like	eRAS/BRAF_wt	NA	NA	-0.0886069	0.0321315	-0.219257	NA
SAAKGR	-1.76077	NA	Q2	WT-like	eRAS/BRAF_wt	MSS	NA	0.0979964	0.0665604	0.00504275	CMS3
SAASKK	-1.71744	NA	Q2	WT-like	eRAS/BRAF_wt	MSS	NA	-0.094381	0.011671	-0.0411541	NA
SAARPN	-1.70945	NA	Q2	WT-like	eRAS/BRAF_wt	MSS	NA	-0.241474	0.00945514	0.034533	CMS4
SAAPHR	-1.70848	wt	Q2	WT-like	eRAS/BRAF_wt	MSS	FOLFOX	0.0695084	-0.242314	0.092098	CMS4
SAARMW	-1.70728	wt	Q2	WT-like	eRAS/BRAF_wt	MSS	FOLFIRI	0.253894	-0.0106037	-0.136891	CMS2
SAABNG	-1.70074	wt	Q2	WT-like	eRAS/BRAF_mut	MSS	FOLFIRI	-0.128669	0.256265	-0.115465	CMS4
SABEAF	-1.69007	NA	Q2	WT-like	eRAS/BRAF_wt	MSS	NA	-0.429386	-0.0355737	0.015038	NA
SAANBM	-1.68848	NA	Q2	WT-like	eRAS/BRAF_wt	MSS	NA	-0.238272	0.306376	0.190227	CMS4
SAARHZ	-1.6661	NA	Q2	WT-like	eRAS/BRAF_wt	NA	NA	-0.160477	0.215345	-0.0886776	CMS3
SAAEPR	-1.66205	NA	Q2	WT-like	eRAS/BRAF_wt	MSS	NA	-0.337749	0.0980672	0.0459128	CMS4
SABEJF	-1.64684	wt	Q2	WT-like	eRAS/BRAF_wt	MSS	FOLFOX	0.279256	-0.31263	-0.250815	CMS2
SAANMN	-1.64679	wt	Q2	WT-like	eRAS/BRAF_mut	MSS	FOLFOX	-0.284817	0.119205	0.0652527	CMS4
SAAFPV	-1.64233	NA	Q2	WT-like	eRAS/BRAF_wt	MSS	NA	-0.0224738	0.173585	0.315424	CMS4
SAAWIW	-1.59662	NA	Q2	WT-like	eRAS/BRAF_wt	MSS	NA	0.127796	-0.267874	-0.315367	CMS2
SABEFB	-1.57721	wt	Q2	WT-like	eRAS/BRAF_mut	MSS	FOLFIRI	-0.202158	0.34341	0.35755	CMS4
SAARRU	-1.57692	NA	Q2	WT-like	eRAS/BRAF_wt	MSS	NA	-0.121606	-0.196849	-0.215512	CMS3
SAASDV	-1.55848	wt	Q2	WT-like	eRAS/BRAF_mut	MSS	FOLFIRI	0.232833	-0.0311679	-0.249965	CMS2
SABEKH	-1.5279	NA	Q2	WT-like	eRAS/BRAF_wt	MSS	NA	0.151822	-0.0587944	-0.148061	CMS4
SAARUB	-1.50991	NA	Q2	WT-like	eRAS/BRAF_wt	NA	NA	-0.137459	-0.0599324	-0.249678	CMS2
SABMGX	-1.50187	wt	Q2	WT-like	eRAS/BRAF_mut	MSS	FOLFOX	-0.212671	0.257855	-0.0276492	CMS3
SABJCT	-1.45876	NA	Q2	WT-like	eRAS/BRAF_wt	MSS	NA	-0.269544	0.286322	-0.0953384	CMS4
SAARCV	-1.44843	NA	Q2	WT-like	eRAS/BRAF_wt	NA	NA	-0.22838	0.375152	0.236928	CMS4
SABEES	-1.44836	NA	Q2	WT-like	eRAS/BRAF_wt	MSS	NA	0.18312	-0.229703	-0.0743186	CMS2
SAANNE	-1.41556	wt	Q2	WT-like	eRAS/BRAF_wt	MSS	FOLFOX	0.130668	0.114492	0.112955	NA
SAAPSB	-1.38797	wt	Q2	WT-like	eRAS/BRAF_wt	MSS	FOLFOX	-0.0105117	0.0439852	0.361617	CMS4
SAARVT	-1.38201	NA	Q2	WT-like	eRAS/BRAF_wt	MSS	NA	-0.137518	-0.168107	-0.213343	CMS2
SAAPPF	-1.3615	wt	Q2	WT-like	eRAS/BRAF_wt	MSS	FOLFOX	-0.0796735	-0.289882	-0.236739	CMS2
SACEZD	-1.34906	wt	Q2	WT-like	eRAS/BRAF_mut	MSS	FOLFOX	-0.162141	0.108598	0.0484075	CMS4
SACHCN	-1.33295	NA	Q2	WT-like	eRAS/BRAF_wt	MSS	NA	0.130358	-0.0965985	-0.308879	NA
SAAEGX	-1.32843	NA	Q2	WT-like	eRAS/BRAF_mut	MSS	NA	0.116744	0.0470526	-0.149981	CMS3
SACHCL	-1.30571	wt	Q2	WT-like	eRAS/BRAF_mut	MSS	FOLFIRI	0.18353	-0.115095	-0.130043	CMS2
SAASMA	-1.30289	NA	Q2	WT-like	eRAS/BRAF_wt	MSS	NA	-0.281515	0.318829	0.195129	CMS4
SAAMJN	-1.30222	NA	Q2	WT-like	eRAS/BRAF_wt	MSS	NA	-0.119192	-0.0732665	0.154642	CMS2
SAASSI	-1.29942	NA	Q2	WT-like	eRAS/BRAF_wt	MSS	NA	0.027513	0.0557708	0.14988	CMS2
SAANEC	-1.29842	wt	Q2	WT-like	eRAS/BRAF_mut	MSS	FOLFOX	0.203655	0.304858	0.250665	CMS1
SAACVU	-1.29505	wt	Q2	WT-like	eRAS/BRAF_wt	MSS	FOLFOX	-0.165864	-0.128081	-0.178641	CMS2
SAANJU	-1.27434	NA	Q2	WT-like	eRAS/BRAF_wt	MSS	NA	-0.373126	0.115346	0.0378554	CMS4
SAAKTY	-1.26363	wt	Q2	WT-like	eRAS/BRAF_wt	MSS	FOLFOX	-0.365687	-0.223703	0.225018	CMS4
SAARJY	-1.25876	NA	Q2	WT-like	eRAS/BRAF_wt	MSS	NA	-0.037142	0.0343356	0.0469515	CMS4
SAAKLY	-1.22668	wt	Q2	WT-like	eRAS/BRAF_mut	MSS	FOLFOX	0.242899	-0.136106	0.0529471	NA
SAAWHH	-1.2171	NA	Q2	WT-like	eRAS/BRAF_wt	NA	NA	-0.393952	0.0643283	-0.137648	CMS4
SAARSI	-1.21189	wt	Q2	WT-like	eRAS/BRAF_wt	MSS	FOLFOX	0.20368	0.117661	-0.155533	CMS2
SAAPPA	-1.20838	NA	Q2	WT-like	eRAS/BRAF_wt	NA	NA	0.0410342	0.165706	-0.220518	CMS2
SAARFZ	-1.19897	wt	Q2	WT-like	eRAS/BRAF_wt	MSS	NA	-0.26457	-0.0324781	-0.0790309	CMS4
SAANSK	-1.18605	NA	Q2	WT-like	eRAS/BRAF_wt	MSS	NA	0.235863	-0.209014	0.0378132	NA
SAACDL	-1.17119	NA	Q2	WT-like	eRAS/BRAF_wt	MSS	NA	-0.16658	0.0874458	0.165248	CMS4
SAARZA	-1.15027	NA	Q2	WT-like	eRAS/BRAF_wt	MSS	NA	-0.148894	0.15255	0.246266	CMS4
SABEVV	-1.14417	NA	Q2	WT-like	eRAS/BRAF_wt	MSS	NA	-0.103781	0.114958	-0.0192259	CMS4
SAARDH	-1.13995	NA	Q2	WT-like	eRAS/BRAF_wt	MSI	NA	-0.265612	-0.0882262	-0.149167	CMS4
SABEYN	-1.12939	NA	Q2	WT-like	eRAS/BRAF_wt	MSS	NA	-0.0947986	-0.186218	-0.124421	NA
SAARJX	-1.12815	NA	Q2	WT-like	eRAS/BRAF_wt	MSS	NA	0.0155701	-0.312927	-0.247764	NA
SAANMJ	-1.12063	wt	Q2	WT-like	eRAS/BRAF_mut	MSS	FOLFIRI	-0.0754972	0.351425	-0.0491174	CMS4
SAASGN	-1.11794	wt	Q3	WT-like	eRAS/BRAF_mut	MSS	FOLFOX	0.296417	0.0770505	0.330743	CMS1
SAARVW	-1.11343	wt	Q3	WT-like	eRAS/BRAF_wt	MSS	FOLFOX	0.161714	-0.226749	-0.171096	CMS2
SAARTH	-1.09388	wt	Q3	WT-like	eRAS/BRAF_mut	MSS	FOLFOX	0.211725	-0.270142	-0.137836	CMS2
SAASMF	-1.06508	wt	Q3	WT-like	eRAS/BRAF_wt	MSS	FOLFOX	-0.25155	-0.00551091	0.148491	CMS4
SAASDC	-1.06419	wt	Q3	WT-like	eRAS/BRAF_wt	MSS	FOLFOX	-0.374079	0.174517	0.304723	CMS4
SAACYN	-1.03703	wt	Q3	WT-like	eRAS/BRAF_wt	MSS	FOLFOX	-0.0033688	-0.188398	-0.1915	CMS2
SABELS	-1.0256	wt	Q3	WT-like	eRAS/BRAF_mut	MSS	FOLFOX	0.16997	0.184351	-0.0240938	CMS4
SAANLY	-1.01053	NA	Q3	WT-like	eRAS/BRAF_mut	MSS	NA	-0.355796	-0.228047	0.0651379	CMS4
SAAPTT	-1.0032	wt	Q3	WT-like	eRAS/BRAF_wt	MSS	FOLFOX	0.0381264	-0.143658	-0.0770907	CMS2
SAAAUD	-1.00019	wt	Q3	WT-like	eRAS/BRAF_wt	MSS	FOLFOX	-0.0559354	0.280716	0.00927673	CMS3
SAARMX	-0.997955	NA	Q3	WT-like	eRAS/BRAF_wt	MSS	NA	0.217209	-0.126237	-0.0367735	NA
SAAPFT	-0.971855	NA	Q3	WT-like	eRAS/BRAF_wt	MSS	NA	-0.120584	-0.177175	0.191022	CMS4
SAAAXA	-0.960404	NA	Q3	WT-like	eRAS/BRAF_wt	MSS	NA	-0.396445	0.167548	0.106152	CMS4
SAARFV	-0.946475	NA	Q3	WT-like	eRAS/BRAF_wt	NA	NA	0.0243548	0.204663	-0.0810851	CMS3
SAAGMX	-0.925972	NA	Q3	WT-like	eRAS/BRAF_wt	NA	NA	0.115447	0.0218705	-0.0759549	CMS4
SAARDB	-0.917399	wt	Q3	WT-like	eRAS/BRAF_wt	MSS	FOLFIRI	0.174858	-0.235763	0.153515	CMS4
SAASBG	-0.863536	NA	Q3	WT-like	eRAS/BRAF_wt	MSI	NA	0.0247675	-0.236629	-0.272375	NA
SABEEY	-0.849329	NA	Q3	WT-like	eRAS/BRAF_wt	MSS	NA	-0.323972	-0.058272	0.255937	CMS4
SAARIX	-0.848111	NA	Q3	WT-like	eRAS/BRAF_wt	MSS	NA	-0.27451	0.432253	0.342208	CMS4
SAAPTW	-0.8343	wt	Q3	WT-like	eRAS/BRAF_wt	MSS	FOLFOX	0.0230169	0.149544	0.0355616	CMS4
SAAEIW	-0.792435	NA	Q3	WT-like	eRAS/BRAF_wt	MSS	NA	0.32872	-0.291658	0.185059	CMS1
SAARFA	-0.774923	wt	Q3	WT-like	eRAS/BRAF_wt	MSS	FOLFOX	-0.253827	-0.0408931	-0.0166811	CMS4
SAARCL	-0.754282	NA	Q3	WT-like	eRAS/BRAF_wt	MSS	NA	0.0200005	0.139729	0.147259	CMS4
SAASCZ	-0.742324	NA	Q3	WT-like	eRAS/BRAF_wt	MSS	NA	-0.26792	-0.00202167	-0.0233209	CMS4
SAAPSD	-0.733248	wt	Q3	WT-like	eRAS/BRAF_mut	MSS	FOLFOX	0.241379	0.105251	0.0617731	CMS1
SAAKTZ	-0.722028	wt	Q3	WT-like	eRAS/BRAF_mut	MSS	FOLFOX	-0.153368	0.177924	0.367494	CMS4
SAARJL	-0.717622	NA	Q3	WT-like	eRAS/BRAF_wt	MSS	NA	0.122878	-0.031514	-0.325045	NA
SAAAEL	-0.679536	NA	Q3	WT-like	eRAS/BRAF_wt	NA	NA	-0.116338	-0.233809	-0.261333	CMS2
SAARIZ	-0.661833	wt	Q3	WT-like	eRAS/BRAF_wt	MSS	FOLFOX	0.0551077	0.0821225	0.124173	CMS4
SAARUA	-0.647249	NA	Q3	WT-like	eRAS/BRAF_wt	MSS	NA	0.0598932	0.264598	0.262937	CMS4
SAARSM	-0.644371	wt	Q3	WT-like	eRAS/BRAF_mut	MSS	FOLFOX	-0.169975	-0.0711522	-0.00201581	NA
SAASJJ	-0.639417	wt	Q3	WT-like	eRAS/BRAF_mut	MSS	FOLFOX	0.175879	-0.171022	0.151032	NA
SAASER	-0.571598	mut	Q3	WT-like	eRAS/BRAF_wt	MSS	FOLFIRI	-0.314995	0.417357	0.0792466	CMS4
SACGZA	-0.555128	NA	Q3	WT-like	eRAS/BRAF_wt	MSS	NA	0.0070772	0.0206388	-0.0964594	CMS1
SAARHM	-0.534159	NA	Q3	WT-like	eRAS/BRAF_wt	MSS	NA	-0.301282	0.0347721	-0.0974642	CMS4
SAAPIU	-0.533337	NA	Q3	WT-like	eRAS/BRAF_wt	NA	NA	-0.0788371	0.238454	-0.0999716	CMS4
SAARUG	-0.515492	mut	Q3	WT-like	eRAS/BRAF_wt	MSS	FOLFOX	0.0445744	-0.350001	-0.207935	CMS2
SABDUP	-0.507234	wt	Q3	WT-like	eRAS/BRAF_wt	NA	NA	-0.369321	-0.403011	-0.30677	CMS4
SAARUL	-0.50489	NA	Q3	WT-like	eRAS/BRAF_wt	NA	NA	0.0420642	0.11855	0.0140986	CMS4
SAABLZ	-0.465115	wt	Q3	WT-like	eRAS/BRAF_wt	MSS	FOLFOX	-0.103744	-0.218349	0.155393	CMS4
SAAREV	-0.464346	wt	Q3	WT-like	eRAS/BRAF_mut	MSS	FOLFOX	-0.337117	0.328883	0.146611	CMS4
SAAPTH	-0.456163	NA	Q3	WT-like	eRAS/BRAF_wt	MSS	NA	-0.119522	0.115671	-0.212901	CMS3
SAARLE	-0.453171	NA	Q3	WT-like	eRAS/BRAF_mut	MSS	NA	-0.136977	0.0150809	0.0626741	CMS4
SAAFCC	-0.445034	NA	Q3	WT-like	eRAS/BRAF_wt	MSS	NA	0.0388725	-0.239576	-0.373848	CMS3
SABDXV	-0.438072	wt	Q3	WT-like	eRAS/BRAF_wt	MSS	FOLFIRI	0.180793	-0.0492505	0.0323877	NA
SAASMB	-0.399528	wt	Q3	WT-like	eRAS/BRAF_mut	MSS	FOLFOX	-0.174354	0.370586	0.223795	CMS4
SAASHS	-0.38928	NA	Q3	WT-like	eRAS/BRAF_wt	MSS	NA	-0.00483949	0.0352515	0.27219	CMS4
SAAKVC	-0.380956	wt	Q3	WT-like	eRAS/BRAF_mut	MSS	FOLFOX	-0.29022	0.126704	0.0469351	CMS4
SAAKVJ	-0.367274	wt	Q3	WT-like	eRAS/BRAF_mut	MSS	FOLFOX	0.0122587	0.203135	0.0836935	CMS3
SABEFY	-0.346957	wt	Q3	WT-like	eRAS/BRAF_wt	MSS	FOLFIRI	0.211692	-0.221624	-0.0180878	CMS3
SAAPRK	-0.342875	NA	Q3	WT-like	eRAS/BRAF_wt	NA	NA	0.334914	-0.241361	-0.157408	CMS3
SAAMGL	-0.309938	NA	Q3	WT-like	eRAS/BRAF_wt	MSS	NA	-0.268263	-0.104925	0.00600695	CMS4
SABCZU	-0.291865	NA	Q3	WT-like	eRAS/BRAF_wt	NA	NA	-0.144054	-0.147691	0.206295	CMS1
SAARVM	-0.280827	NA	Q3	WT-like	eRAS/BRAF_wt	MSS	NA	0.101782	0.208802	0.244186	CMS4
SAAPTB	-0.270052	NA	Q3	WT-like	eRAS/BRAF_wt	MSS	NA	-0.304145	0.0991405	-0.256761	CMS4
SAARZZ	-0.236823	NA	Q3	WT-like	eRAS/BRAF_wt	MSS	NA	0.166792	-0.235712	0.0796418	NA
SAARRZ	-0.219921	NA	Q3	WT-like	eRAS/BRAF_wt	MSS	NA	-0.327408	-0.12275	0.189978	CMS4
SAAEMY	-0.208748	wt	Q3	WT-like	eRAS/BRAF_wt	MSS	FOLFIRI	-0.221914	0.340498	0.363513	CMS4
SABECX	-0.204246	wt	Q3	WT-like	eRAS/BRAF_wt	MSS	FOLFOX	-0.168712	0.0678445	0.0467775	CMS4
SAASHW	-0.17868	wt	Q3	WT-like	eRAS/BRAF_wt	NA	NA	0.261975	-0.149377	-0.111917	CMS1
SABEAN	-0.160618	NA	Q3	WT-like	eRAS/BRAF_wt	MSS	NA	-0.0488256	0.116484	0.177809	CMS4
SAARHC	-0.131852	wt	Q3	WT-like	eRAS/BRAF_mut	MSS	FOLFOX	-0.358851	-0.18041	0.177972	CMS4
SABLZH	-0.121514	wt	Q3	WT-like	eRAS/BRAF_mut	MSS	FOLFOX	-0.0401631	0.308242	0.269011	CMS4
SAAAME	-0.119203	wt	Q3	WT-like	eRAS/BRAF_wt	MSS	FOLFIRI	-0.319155	0.396511	0.0768508	CMS4
SABFAH	-0.109971	NA	Q3	WT-like	eRAS/BRAF_wt	MSS	NA	-0.107458	0.0169004	-0.231722	CMS3
SAAELG	-0.063813	NA	Q3	WT-like	eRAS/BRAF_wt	MSS	NA	-0.224806	-0.0267629	0.244426	CMS4
SAASDD	-0.0479389	wt	Q3	WT-like	eRAS/BRAF_wt	MSS	FOLFOX	-0.303207	0.162058	0.266943	CMS4
SAAPTN	-0.00265625	wt	Q3	WT-like	eRAS/BRAF_mut	MSS	FOLFOX	-0.300627	0.0141012	-0.174408	CMS4
SAARIE	0.0149309	wt	Q3	WT-like	eRAS/BRAF_mut	MSS	FOLFOX	0.0916297	0.10767	0.192936	CMS4
SAARHF	0.0550678	NA	Q3	WT-like	eRAS/BRAF_wt	MSS	NA	-0.397792	0.236046	0.00151473	CMS4
SAANCT	0.0865631	wt	Q3	WT-like	eRAS/BRAF_mut	MSS	FOLFOX	-0.165914	-0.181823	0.0373458	CMS4
SAAELS	0.101718	NA	Q3	WT-like	eRAS/BRAF_wt	MSS	NA	-0.256602	0.263521	0.168102	CMS4
SABDYH	0.120295	NA	Q3	WT-like	eRAS/BRAF_wt	NA	NA	0.0975814	0.0813053	0.0821137	CMS3
SAABFT	0.127536	wt	Q3	WT-like	eRAS/BRAF_mut	MSS	FOLFOX	-0.0689663	-0.077889	-0.249583	CMS3
SABEJX	0.172079	NA	Q3	WT-like	eRAS/BRAF_wt	MSS	NA	-0.0365141	0.054966	-0.145837	CMS3
SAAAZS	0.180472	wt	Q3	WT-like	eRAS/BRAF_mut	MSS	FOLFOX	0.020396	-0.191709	0.109962	CMS4
SAAEIA	0.183246	NA	Q3	WT-like	eRAS/BRAF_wt	MSS	NA	0.242999	0.150691	0.246646	CMS4
SAAGJE	0.201235	NA	Q3	WT-like	eRAS/BRAF_mut	MSS	NA	0.0904024	0.374616	0.298118	CMS1
SAAAKP	0.220464	wt	Q3	WT-like	eRAS/BRAF_mut	MSS	FOLFOX	-0.330752	-0.210655	-0.014936	CMS4
SAAPJS	0.225738	wt	Q3	WT-like	eRAS/BRAF_mut	MSS	FOLFOX	-0.0741409	-0.168292	-0.130318	NA
SABDZH	0.299226	NA	Q3	WT-like	eRAS/BRAF_mut	MSS	NA	0.144404	0.306937	0.224435	CMS1
SAANMW	0.299825	wt	Q3	WT-like	eRAS/BRAF_mut	MSS	FOLFOX	0.31682	-0.191812	-0.349335	NA
SABEIP	0.319056	wt	Q3	WT-like	eRAS/BRAF_mut	MSS	FOLFOX	0.153773	-0.0721498	0.28234	CMS4
SAARTF	0.355796	wt	Q3	WT-like	eRAS/BRAF_wt	MSS	NA	-0.191622	-0.279885	-0.188195	CMS2
SAARTM	0.365822	wt	Q3	WT-like	eRAS/BRAF_wt	MSS	FOLFIRI	0.214964	-0.269351	0.00427426	CMS3
SAAXIH	0.393194	NA	Q3	WT-like	eRAS/BRAF_mut	MSS	NA	-0.0707921	0.298552	0.355149	CMS4
SAARGG	0.429522	wt	Q3	WT-like	eRAS/BRAF_wt	MSS	FOLFIRI	-0.318211	-0.1267	-0.00119152	CMS4
SAANJL	0.492951	NA	Q3	WT-like	eRAS/BRAF_wt	MSS	NA	-0.18834	0.254812	0.0825614	CMS4
SAAAYU	0.500496	wt	Q3	WT-like	eRAS/BRAF_wt	MSS	FOLFOX	-0.146477	0.264097	0.284672	CMS4
SAAEVF	0.502539	NA	Q3	WT-like	eRAS/BRAF_wt	MSS	NA	-0.0793594	0.320199	0.322624	CMS4
SAACWM	0.545138	wt	Q3	WT-like	eRAS/BRAF_mut	MSS	FOLFOX	0.293837	-0.00887889	-0.0771924	CMS1
SAABDC	0.554459	wt	Q3	WT-like	eRAS/BRAF_wt	MSS	FOLFOX	0.211183	-0.215681	0.284011	NA
SABMFE	0.591966	wt	Q3	WT-like	eRAS/BRAF_mut	MSS	FOLFOX	0.224154	0.390932	-0.0808803	CMS1
SAAPFC	0.598271	NA	Q3	WT-like	eRAS/BRAF_wt	MSS	NA	0.0461665	0.0332911	0.185662	CMS4
SAAREX	0.61011	NA	Q3	WT-like	eRAS/BRAF_wt	MSS	NA	-0.397277	-0.374091	-0.240264	CMS4
SAABPK	0.711068	wt	Q3	WT-like	eRAS/BRAF_wt	MSS	FOLFIRI	-0.424852	-0.130506	-0.0593552	CMS4
SAARWD	0.740784	wt	Q3	WT-like	eRAS/BRAF_mut	MSS	FOLFOX	0.206433	-0.0228499	-0.0188527	NA
SAAHBW	0.770093	NA	Q3	WT-like	eRAS/BRAF_wt	NA	NA	-0.264127	-0.0839364	0.152655	CMS4
SAANIK	0.835433	wt	Q3	WT-like	eRAS/BRAF_mut	MSS	FOLFOX	0.274884	0.117368	0.130976	NA
SAARHU	0.872794	NA	Q3	WT-like	eRAS/BRAF_wt	NA	NA	0.363849	-0.227705	-0.317242	CMS3
SAARPS	0.878056	wt	Q3	WT-like	eRAS/BRAF_wt	MSS	FOLFOX	0.0520941	0.292946	0.00417635	CMS3
SAACNN	0.882014	NA	Q3	WT-like	eRAS/BRAF_wt	NA	NA	-0.244566	0.174786	0.226307	CMS4
SAABBJ	0.931515	wt	Q3	WT-like	eRAS/BRAF_mut	MSS	FOLFOX	0.233403	0.278525	0.455757	CMS4
SAAKGV	0.935254	NA	Q3	WT-like	eRAS/BRAF_wt	NA	NA	-0.112498	-0.0365086	0.230056	CMS4
SABEPE	0.964498	NA	Q3	WT-like	eRAS/BRAF_wt	NA	NA	-0.00633543	0.482816	0.0713079	CMS3
SAARGB	0.984518	NA	Q3	WT-like	eRAS/BRAF_wt	MSS	NA	-0.234422	0.219977	-0.267483	NA
SAAPUC	1.00351	wt	Q3	WT-like	eRAS/BRAF_mut	MSS	FOLFIRI	-0.186773	0.332191	0.373214	CMS4
SABEAA	1.03021	NA	Q3	WT-like	eRAS/BRAF_wt	NA	NA	-0.177688	0.0108919	-0.0620291	CMS4
SAARVE	1.04136	NA	Q3	WT-like	eRAS/BRAF_wt	MSS	NA	-0.00605084	-0.236604	0.209433	NA
SAAPTY	1.04551	NA	Q3	WT-like	eRAS/BRAF_wt	MSS	NA	-0.152647	-0.0545243	0.188735	NA
SAARIS	1.05523	wt	Q3	WT-like	eRAS/BRAF_mut	MSS	FOLFOX	-0.163352	0.0566862	-0.0767384	CMS4
SAAPIL	1.07741	NA	Q3	WT-like	eRAS/BRAF_wt	MSI	NA	0.198572	-0.317143	0.000559251	NA
SAASLT	1.14713	wt	Q3	WT-like	eRAS/BRAF_mut	MSS	FOLFOX	-0.0095754	-0.138186	-0.212681	CMS1
SAARPI	1.17488	wt	Q3	WT-like	eRAS/BRAF_wt	MSS	FOLFOX	0.0617786	0.30064	0.31571	CMS1
SAANZS	1.18188	wt	Q3	WT-like	eRAS/BRAF_wt	MSS	FOLFOX	-0.21197	-0.210891	0.00421829	CMS4
SAAKFW	1.2959	NA	Q3	WT-like	eRAS/BRAF_mut	MSS	NA	0.0487421	-0.192312	0.249763	CMS1
SAASHP	1.33141	NA	Q3	WT-like	eRAS/BRAF_wt	MSS	NA	0.207045	0.116209	0.315346	CMS4
SAASIM	1.33465	NA	Q3	WT-like	eRAS/BRAF_wt	MSS	NA	0.125354	-0.0241993	-0.141924	CMS3
SAARMK	1.35009	wt	Q3	WT-like	eRAS/BRAF_mut	MSS	FOLFOX	-0.0804987	0.064443	0.194196	CMS4
SAAPNY	1.3628	NA	Q3	WT-like	eRAS/BRAF_wt	MSS	NA	-0.151799	0.095084	0.0379747	CMS4
SAAAYT	1.37334	wt	Q3	WT-like	eRAS/BRAF_wt	MSS	FOLFOX	-0.074277	-0.0423485	0.019388	CMS4
SAAFWB	1.38035	NA	Q3	WT-like	eRAS/BRAF_wt	NA	NA	-0.355399	0.221437	0.305159	CMS4
SAAPPX	1.3832	wt	Q3	WT-like	eRAS/BRAF_mut	MSS	NA	-0.0611482	0.328752	0.380597	CMS4
SAARZR	1.45705	wt	Q3	WT-like	eRAS/BRAF_mut	MSS	FOLFOX	-0.27909	0.344451	0.260367	CMS4
SABEDZ	1.51056	wt	Q3	WT-like	eRAS/BRAF_wt	MSS	FOLFOX	-0.162812	0.0134178	0.197145	CMS4
SAARGV	1.56152	NA	Q3	WT-like	eRAS/BRAF_wt	NA	NA	-0.196717	0.254817	0.155305	CMS3
SAAAUR	1.57947	NA	Q3	WT-like	eRAS/BRAF_wt	MSS	NA	-0.00994049	-0.180579	-0.136091	NA
SAAMZH	1.58856	NA	Q3	WT-like	eRAS/BRAF_wt	MSS	NA	0.0691443	0.143277	-0.149403	CMS1
SAASGJ	1.61742	wt	Q3	WT-like	eRAS/BRAF_mut	MSS	FOLFOX	0.119948	0.178696	0.28132	CMS1
SAAAGP	1.66572	mut	Q3	WT-like	eRAS/BRAF_wt	MSS	FOLFIRI	0.19152	0.234853	0.262958	CMS1
SAARJW	1.71952	NA	Q3	WT-like	eRAS/BRAF_wt	MSS	NA	0.0925068	-0.265035	0.146942	NA
SAARJH	1.75183	wt	Q3	WT-like	eRAS/BRAF_mut	MSS	FOLFOX	0.269457	0.208548	-0.212367	CMS3
SAASIE	1.78365	NA	Q3	WT-like	eRAS/BRAF_wt	MSS	NA	-0.275704	0.488129	0.0960234	CMS4
SAANLT	1.83458	wt	Q3	WT-like	eRAS/BRAF_mut	MSS	FOLFOX	0.280978	0.207903	0.151584	CMS1
SAAPRP	1.84427	NA	Q3	WT-like	eRAS/BRAF_wt	MSS	NA	-0.135227	0.0506527	0.188642	NA
SAADTK	1.8707	wt	Q3	WT-like	eRAS/BRAF_wt	MSS	FOLFOX	-0.242458	-0.0654357	-0.109132	CMS4
SAAEIR	1.87736	wt	Q3	WT-like	eRAS/BRAF_mut	MSS	FOLFOX	-0.00691789	0.130343	0.0664245	CMS1
SAAPJB	1.92178	wt	Q3	WT-like	eRAS/BRAF_wt	MSS	FOLFOX	-0.284773	0.0428423	-0.115417	CMS4
SAANJH	1.94382	NA	Q3	WT-like	eRAS/BRAF_wt	MSS	NA	-0.0296571	0.297744	-0.0991569	CMS4
SABEMY	1.9622	wt	Q3	WT-like	eRAS/BRAF_mut	MSS	FOLFOX	0.305871	0.244209	0.236629	CMS1
SAAPIV	1.99453	mut	Q3	WT-like	eRAS/BRAF_wt	MSS	FOLFIRI	0.360947	-0.0340272	0.279813	CMS1
SAANIX	2.02981	mut	Q3	WT-like	eRAS/BRAF_wt	MSS	FOLFOX	-0.131075	-0.0820199	0.121289	CMS4
SAABDB	2.05725	NA	Q3	WT-like	eRAS/BRAF_wt	NA	NA	0.215424	0.160809	0.0433549	CMS1
SAASAG	2.08412	wt	Q3	WT-like	eRAS/BRAF_mut	MSS	FOLFIRI	-0.193442	-0.208083	-0.0744202	CMS3
SAATDS	2.1778	wt	Q4	Mutant-like	eRAS/BRAF_wt	MSS	FOLFOX	-0.246995	0.234978	0.303449	CMS4
SAAEMW	2.21604	NA	Q4	Mutant-like	eRAS/BRAF_wt	MSI	NA	-0.0278085	0.0918549	0.272274	CMS4
SAANKE	2.23839	NA	Q4	Mutant-like	eRAS/BRAF_mut	MSS	NA	0.147011	0.193344	0.0549181	CMS1
SAASEG	2.23983	wt	Q4	Mutant-like	eRAS/BRAF_mut	MSS	FOLFIRI	-0.093984	0.386132	0.351015	CMS4
SAAXIG	2.24519	wt	Q4	Mutant-like	eRAS/BRAF_wt	MSS	FOLFOX	0.00562378	0.109548	0.178253	CMS4
SAAWAN	2.28219	NA	Q4	Mutant-like	eRAS/BRAF_wt	MSS	NA	-0.272129	0.373292	0.275259	CMS4
SAAAFV	2.30585	wt	Q4	Mutant-like	eRAS/BRAF_mut	MSS	FOLFOX	-0.170175	-0.00232848	0.19332	CMS4
SAAFDH	2.41075	NA	Q4	Mutant-like	eRAS/BRAF_mut	MSS	NA	-0.0270049	0.299068	0.190468	CMS4
SAAPRX	2.45425	NA	Q4	Mutant-like	eRAS/BRAF_wt	MSS	NA	0.0132689	0.152918	0.107797	CMS1
SAAAKR	2.45532	wt	Q4	Mutant-like	eRAS/BRAF_wt	MSI	FOLFIRI	0.0163593	-0.0856319	-0.0702902	NA
SAARRF	2.51047	NA	Q4	Mutant-like	eRAS/BRAF_wt	NA	NA	-0.146655	0.0218792	0.103818	CMS4
SAANEK	2.51603	NA	Q4	Mutant-like	eRAS/BRAF_mut	MSS	NA	0.175101	0.166265	0.154811	CMS1
SAAKFL	2.53055	mut	Q4	Mutant-like	eRAS/BRAF_wt	MSS	FOLFIRI	-0.112161	-0.0711949	-0.0201283	CMS4
SABERB	2.56352	NA	Q4	Mutant-like	eRAS/BRAF_mut	MSS	NA	0.163434	0.308417	0.257521	CMS1
SABERT	2.59375	wt	Q4	Mutant-like	eRAS/BRAF_mut	MSS	FOLFOX	0.0300646	0.32234	0.388649	CMS1
SAAPPI	2.60035	NA	Q4	Mutant-like	eRAS/BRAF_wt	NA	NA	0.263293	0.207001	0.1197	CMS1
SAASAH	2.60355	NA	Q4	Mutant-like	eRAS/BRAF_wt	MSS	NA	-0.337269	0.222678	-0.063472	CMS4
SAASAI	2.60509	NA	Q4	Mutant-like	eRAS/BRAF_wt	MSS	NA	0.247972	0.267716	-0.141969	CMS1
SAARMI	2.66715	wt	Q4	Mutant-like	eRAS/BRAF_mut	MSS	FOLFOX	-0.0395249	0.43984	0.206567	CMS4
SAAUNR	2.6823	wt	Q4	Mutant-like	eRAS/BRAF_mut	MSS	FOLFOX	-0.0902417	0.374119	0.194692	CMS4
SAAKZP	2.69105	NA	Q4	Mutant-like	eRAS/BRAF_mut	MSS	NA	-0.0325985	0.348268	0.24474	CMS1
SABELL	2.72616	wt	Q4	Mutant-like	eRAS/BRAF_wt	MSI	FOLFOX	-0.225592	0.186052	0.240919	CMS3
SACHDB	2.73373	wt	Q4	Mutant-like	eRAS/BRAF_wt	MSS	FOLFIRI	-0.169856	0.18012	0.0163941	CMS4
SABEYW	2.75224	NA	Q4	Mutant-like	eRAS/BRAF_wt	NA	NA	-0.0378566	0.018017	0.0617427	CMS1
SAABMZ	2.81369	wt	Q4	Mutant-like	eRAS/BRAF_mut	MSS	FOLFIRI	-0.27822	-0.353196	-0.248011	NA
SAAPGH	2.82005	NA	Q4	Mutant-like	eRAS/BRAF_mut	MSS	NA	-0.152504	0.400117	0.249029	CMS3
SAAKHP	2.88835	NA	Q4	Mutant-like	eRAS/BRAF_mut	MSS	NA	0.0578842	-0.0225356	-0.13026	CMS3
SAASRX	2.98711	wt	Q4	Mutant-like	eRAS/BRAF_wt	MSS	FOLFOX	-0.231567	0.171286	0.105233	CMS4
SAAEID	3.04175	NA	Q4	Mutant-like	eRAS/BRAF_wt	MSS	NA	0.283248	0.082087	-0.022366	CMS1
SAAAYC	3.08996	mut	Q4	Mutant-like	eRAS/BRAF_wt	MSI	FOLFIRI	0.342815	-0.104418	0.0450339	CMS1
SAANEG	3.09631	wt	Q4	Mutant-like	eRAS/BRAF_wt	MSS	FOLFIRI	0.295455	-0.392862	-0.0181469	CMS3
SAARPM	3.14627	NA	Q4	Mutant-like	eRAS/BRAF_wt	NA	NA	-0.352481	0.239289	0.159277	CMS4
SAAPMV	3.18758	NA	Q4	Mutant-like	eRAS/BRAF_mut	MSS	NA	-0.102363	0.197596	0.321939	CMS4
SAAREN	3.21975	NA	Q4	Mutant-like	eRAS/BRAF_wt	MSS	NA	-0.31833	-0.0121184	0.167947	CMS4
SAAEFT	3.25369	wt	Q4	Mutant-like	eRAS/BRAF_mut	MSS	FOLFOX	0.0261792	0.276862	0.252354	CMS4
SABERY	3.30649	NA	Q4	Mutant-like	eRAS/BRAF_wt	NA	NA	0.205219	0.227785	-0.120943	CMS1
SAAVZI	3.35556	NA	Q4	Mutant-like	eRAS/BRAF_mut	MSS	NA	-0.0981432	0.0735785	0.393685	CMS4
SABEHX	3.39176	NA	Q4	Mutant-like	eRAS/BRAF_wt	MSS	NA	0.0266365	0.386691	0.102311	CMS1
SAACRR	3.42227	NA	Q4	Mutant-like	eRAS/BRAF_wt	MSS	NA	0.302306	-0.287098	0.400417	CMS1
SAASHH	3.42979	wt	Q4	Mutant-like	eRAS/BRAF_wt	NA	NA	0.175207	0.13396	0.145449	CMS3
SAARIV	3.46951	NA	Q4	Mutant-like	eRAS/BRAF_wt	NA	NA	-0.0126468	0.305046	-0.000308565	CMS3
SAASBM	3.49773	wt	Q4	Mutant-like	eRAS/BRAF_mut	MSI	FOLFOX	0.179006	0.125677	-0.00350777	CMS3
SAAPKA	3.51692	wt	Q4	Mutant-like	eRAS/BRAF_mut	MSS	FOLFOX	-0.15215	-0.0307797	0.240954	CMS4
SAASJC	3.58128	NA	Q4	Mutant-like	eRAS/BRAF_wt	MSS	NA	0.35536	-0.014696	0.00924936	CMS1
SAANHX	3.63174	mut	Q4	Mutant-like	eRAS/BRAF_wt	MSI	NA	-0.0260963	0.169677	0.151802	CMS3
SABDZF	3.6862	wt	Q4	Mutant-like	eRAS/BRAF_wt	MSS	FOLFOX	0.113748	-0.161086	-0.00801791	CMS3
SAARFM	3.70859	wt	Q4	Mutant-like	eRAS/BRAF_mut	MSS	FOLFOX	0.120549	0.112367	0.308883	CMS4
SAARVA	3.73693	NA	Q4	Mutant-like	eRAS/BRAF_wt	MSS	NA	-0.199727	0.0813227	0.1	CMS4
SAAEFA	3.78378	NA	Q4	Mutant-like	eRAS/BRAF_mut	MSS	NA	-0.142058	0.190523	0.123634	CMS4
SAAWCB	3.80271	NA	Q4	Mutant-like	eRAS/BRAF_mut	MSS	NA	0.25394	-0.323617	-0.0388295	NA
SAARLM	3.84611	NA	Q4	Mutant-like	eRAS/BRAF_wt	MSS	NA	-0.338379	-0.116433	0.109213	CMS4
SAASHR	3.84827	wt	Q4	Mutant-like	eRAS/BRAF_mut	MSS	FOLFOX	0.0360525	0.390006	0.208659	CMS1
SAARCS	3.86138	wt	Q4	Mutant-like	eRAS/BRAF_wt	MSS	FOLFOX	0.142153	0.0680068	-0.00866284	CMS1
SAAPTV	3.86307	mut	Q4	Mutant-like	eRAS/BRAF_wt	MSS	FOLFOX	0.226636	0.343104	0.418105	CMS1
SAANKD	3.9055	NA	Q4	Mutant-like	eRAS/BRAF_wt	MSS	NA	0.152215	-0.064311	0.0607958	CMS1
SAAAUS	3.93506	wt	Q4	Mutant-like	eRAS/BRAF_wt	MSS	FOLFIRI	-0.211662	0.0425934	0.0759807	CMS4
SACHBZ	4.15254	NA	Q4	Mutant-like	eRAS/BRAF_wt	MSS	NA	-0.104845	0.160089	0.375524	CMS4
SAARNV	4.16112	NA	Q4	Mutant-like	eRAS/BRAF_wt	MSS	NA	-0.26722	0.237559	-0.0973561	CMS1
SABEHT	4.18569	NA	Q4	Mutant-like	eRAS/BRAF_mut	MSS	NA	0.003055	0.366381	0.178905	CMS4
SAARMN	4.20004	NA	Q4	Mutant-like	eRAS/BRAF_wt	MSI	NA	0.130461	0.0796892	-0.016026	CMS3
SAAPUA	4.21395	wt	Q4	Mutant-like	eRAS/BRAF_mut	MSS	FOLFOX	0.259613	0.0786817	0.199481	CMS1
SAASFZ	4.36479	wt	Q4	Mutant-like	eRAS/BRAF_wt	NA	NA	-0.399786	0.215551	0.254707	CMS4
SABMKA	4.59275	wt	Q4	Mutant-like	eRAS/BRAF_mut	MSS	FOLFIRI	0.203231	-0.00202718	-0.208158	CMS1
SAASAK	4.6526	wt	Q4	Mutant-like	eRAS/BRAF_mut	MSS	FOLFOX	0.351643	0.0522425	0.250466	CMS1
SABZXI	4.70247	NA	Q4	Mutant-like	eRAS/BRAF_wt	NA	NA	0.224146	0.0517438	-0.251721	CMS3
SAASDP	4.71648	NA	Q4	Mutant-like	eRAS/BRAF_wt	MSS	NA	-0.0716576	0.383644	0.25756	CMS4
SAASPF	4.75141	NA	Q4	Mutant-like	eRAS/BRAF_wt	NA	NA	-0.299501	0.346146	0.246036	CMS4
SABDWF	4.949	NA	Q4	Mutant-like	eRAS/BRAF_wt	MSS	NA	-0.165166	0.199324	0.218029	CMS4
SABEYR	5.05346	wt	Q4	Mutant-like	eRAS/BRAF_mut	MSS	FOLFOX	-0.219669	-0.31412	-0.214939	NA
SABYUI	5.06967	wt	Q4	Mutant-like	eRAS/BRAF_wt	MSS	FOLFIRI	-0.229097	-0.230558	0.131108	CMS4
SAARKK	5.1063	NA	Q4	Mutant-like	eRAS/BRAF_wt	NA	NA	0.404763	-0.252122	-0.13211	CMS1
SABEKR	5.13789	NA	Q4	Mutant-like	eRAS/BRAF_mut	MSS	NA	0.15597	0.255505	0.199236	CMS4
SABEJS	5.22449	wt	Q4	Mutant-like	eRAS/BRAF_mut	MSS	FOLFOX	-0.295787	0.359598	0.216961	CMS1
SABDXJ	5.27767	wt	Q4	Mutant-like	eRAS/BRAF_mut	MSS	FOLFOX	0.352176	0.457545	0.284509	CMS1
SAABWS	5.33053	NA	Q4	Mutant-like	eRAS/BRAF_wt	MSS	NA	-0.335636	-0.194415	-0.311059	NA
SAAPEM	5.41595	NA	Q4	Mutant-like	eRAS/BRAF_wt	MSS	NA	0.257427	0.0200557	0.0466999	CMS4
SAANDA	5.41854	mut	Q4	Mutant-like	eRAS/BRAF_wt	MSS	FOLFIRI	-0.0821543	0.336155	0.251851	CMS4
SAARES	5.50324	wt	Q4	Mutant-like	eRAS/BRAF_wt	MSS	FOLFOX	0.266192	-0.325268	-0.028889	CMS4
SAAEKD	5.52244	NA	Q4	Mutant-like	eRAS/BRAF_wt	NA	NA	-0.178483	0.364389	0.238536	CMS4
SAAWIX	5.6546	NA	Q4	Mutant-like	eRAS/BRAF_wt	NA	NA	-0.196121	-0.182412	-0.272829	NA
SAANEH	5.65788	mut	Q4	Mutant-like	eRAS/BRAF_wt	MSI	FOLFOX	0.42939	-0.0232261	0.376937	CMS1
SAARUT	5.65817	wt	Q4	Mutant-like	eRAS/BRAF_mut	MSS	FOLFOX	0.13503	0.21553	0.284361	CMS1
SAASGV	5.69955	NA	Q4	Mutant-like	eRAS/BRAF_wt	MSS	NA	-0.183645	0.210119	-0.105312	CMS4
SAASAJ	5.71513	wt	Q4	Mutant-like	eRAS/BRAF_mut	MSI	FOLFOX	0.258874	-0.115441	0.126152	CMS1
SAAKUE	5.71987	NA	Q4	Mutant-like	eRAS/BRAF_wt	MSS	NA	0.0113164	0.197918	0.220162	CMS3
SAASCH	5.73009	NA	Q4	Mutant-like	eRAS/BRAF_wt	MSI	NA	-0.00111637	0.393418	0.0822733	CMS1
SAANSE	5.73974	NA	Q4	Mutant-like	eRAS/BRAF_wt	MSS	NA	0.0638909	0.0419308	-0.0044204	CMS4
SAAPTL	5.7637	wt	Q4	Mutant-like	eRAS/BRAF_mut	MSS	FOLFOX	0.210352	0.376718	0.389493	CMS1
SABDTM	5.85522	NA	Q4	Mutant-like	eRAS/BRAF_wt	MSS	NA	0.0969866	0.190072	0.0546524	CMS3
SABDWU	5.90034	NA	Q4	Mutant-like	eRAS/BRAF_mut	MSS	NA	-0.11749	0.214248	0.0541453	CMS4
SAARPY	5.91044	wt	Q4	Mutant-like	eRAS/BRAF_wt	MSS	FOLFOX	0.303068	-0.265054	-0.11444	NA
SABDLM	5.96255	NA	Q4	Mutant-like	eRAS/BRAF_mut	MSS	NA	-0.308464	0.0161019	-0.262682	CMS4
SAASBV	6.08455	wt	Q4	Mutant-like	eRAS/BRAF_wt	MSI	FOLFOX	0.266609	0.162643	0.285016	CMS1
SAASTC	6.124	wt	Q4	Mutant-like	eRAS/BRAF_mut	MSS	NA	-0.252156	0.114809	0.0620563	CMS4
SAARLF	6.15729	wt	Q4	Mutant-like	eRAS/BRAF_wt	NA	NA	0.0336724	0.310895	0.190607	CMS4
SABDVI	6.28389	NA	Q4	Mutant-like	eRAS/BRAF_mut	MSS	NA	0.15553	0.441329	0.345163	CMS1
SAAFLW	6.28492	NA	Q4	Mutant-like	eRAS/BRAF_wt	MSS	NA	-0.258583	0.260959	0.125473	CMS3
SAARFS	6.29088	NA	Q4	Mutant-like	eRAS/BRAF_wt	NA	NA	-0.170788	0.144679	0.0300166	CMS4
SAARHD	6.42783	wt	Q4	Mutant-like	eRAS/BRAF_mut	MSS	FOLFOX	0.0254908	0.352732	0.284263	CMS4
SAARHK	6.49696	NA	Q4	Mutant-like	eRAS/BRAF_mut	MSS	NA	-0.109932	0.307629	0.146938	CMS1
SABEPW	6.54803	NA	Q4	Mutant-like	eRAS/BRAF_wt	MSS	NA	0.112631	0.197282	0.185444	CMS1
SAAHEU	6.68554	wt	Q4	Mutant-like	eRAS/BRAF_mut	MSS	FOLFIRI	0.236721	-0.00442596	-0.0227407	CMS1
SAARMU	6.69041	wt	Q4	Mutant-like	eRAS/BRAF_mut	MSI	FOLFOX	0.259907	0.086837	0.224529	CMS1
SAARFT	6.79631	mut	Q4	Mutant-like	eRAS/BRAF_wt	MSI	FOLFOX	0.330293	0.0714282	0.0501693	CMS3
SAAHCH	6.90057	wt	Q4	Mutant-like	eRAS/BRAF_wt	NA	NA	0.105433	0.0917511	0.33344	CMS1
SABKBA	6.97505	wt	Q4	Mutant-like	eRAS/BRAF_mut	MSS	FOLFIRI	0.167567	-0.00369785	0.0549958	CMS4
SAARUS	7.215	NA	Q4	Mutant-like	eRAS/BRAF_wt	MSS	NA	-0.242382	0.333894	0.300095	CMS4
SABDRE	7.28976	NA	Q4	Mutant-like	eRAS/BRAF_mut	MSI	NA	0.329817	-0.0241802	0.417891	CMS1
SAASBT	7.31224	wt	Q4	Mutant-like	eRAS/BRAF_mut	MSI	FOLFIRI	0.353795	0.0743809	0.297142	CMS1
SABDRA	7.38937	wt	Q4	Mutant-like	eRAS/BRAF_mut	MSS	NA	0.190427	0.0276216	-0.0145493	CMS4
SAAPUZ	7.5912	NA	Q4	Mutant-like	eRAS/BRAF_mut	MSI	NA	-0.344936	-0.23128	-0.24396	CMS1
SAAPUP	7.59749	mut	Q4	Mutant-like	eRAS/BRAF_wt	MSS	NA	0.173997	0.139504	0.140574	CMS1
SAARTJ	7.61713	NA	Q4	Mutant-like	eRAS/BRAF_wt	MSI	NA	0.117324	0.296398	0.188958	CMS1
SAASIW	7.66336	mut	Q4	Mutant-like	eRAS/BRAF_mut	MSI	FOLFOX	0.220116	0.141991	0.0578425	CMS1
SABEFS	7.6754	wt	Q4	Mutant-like	eRAS/BRAF_mut	MSS	FOLFOX	0.210256	-0.0124614	0.174633	CMS1
SAARJZ	7.91022	NA	Q4	Mutant-like	eRAS/BRAF_wt	NA	NA	-0.156738	-0.24089	-0.225044	NA
SAAPSC	7.96878	NA	Q4	Mutant-like	eRAS/BRAF_wt	MSS	NA	0.380384	0.0290383	-0.0542722	CMS1
SABLHS	8.01565	mut	Q4	Mutant-like	eRAS/BRAF_mut	MSI	FOLFIRI	-0.0376431	0.0728805	-0.0340732	CMS3
SABETK	8.01776	wt	Q4	Mutant-like	eRAS/BRAF_mut	MSI	FOLFOX	0.136247	0.339078	0.225152	CMS1
SAARRK	8.20865	mut	Q4	Mutant-like	eRAS/BRAF_mut	MSI	FOLFIRI	-0.0298793	0.332243	0.338635	CMS1
SAARVH	8.29306	mut	Q4	Mutant-like	eRAS/BRAF_mut	MSI	FOLFOX	0.305704	0.324707	0.256875	CMS1
SABELY	8.29774	NA	Q4	Mutant-like	eRAS/BRAF_mut	MSS	NA	-0.216689	0.256665	0.206157	CMS4
SAANFT	8.32791	wt	Q4	Mutant-like	eRAS/BRAF_wt	MSS	FOLFIRI	-0.319704	0.223717	0.169099	CMS4
SAAPGV	8.33089	NA	Q4	Mutant-like	eRAS/BRAF_wt	MSS	NA	0.173222	-0.425835	-0.00951171	NA
SAASFW	8.49379	NA	Q4	Mutant-like	eRAS/BRAF_wt	MSS	NA	0.244113	-0.26775	0.0672312	NA
SAACKS	8.52941	mut	Q4	Mutant-like	eRAS/BRAF_mut	MSS	FOLFOX	-0.174624	0.426725	0.326131	CMS4
SAARLX	8.54296	NA	Q4	Mutant-like	eRAS/BRAF_wt	MSI	NA	-0.174171	0.40241	0.255649	CMS4
SAARIL	8.76353	wt	Q4	Mutant-like	eRAS/BRAF_mut	MSS	FOLFOX	0.156734	0.131918	-0.00016968	CMS1
SAABND	8.93567	NA	Q4	Mutant-like	eRAS/BRAF_wt	MSS	NA	0.250843	-0.29405	0.122346	NA
SAARHR	9.08248	mut	Q4	Mutant-like	eRAS/BRAF_wt	NA	NA	0.159595	0.356901	0.342886	CMS4
SABEIM	9.33299	mut	Q4	Mutant-like	eRAS/BRAF_mut	MSI	FOLFIRI	0.125466	0.420718	0.244183	CMS1
SAASBF	9.4182	wt	Q4	Mutant-like	eRAS/BRAF_wt	MSI	FOLFOX	-0.0489962	0.445602	0.236718	CMS4
SAAPST	10.0381	NA	Q4	Mutant-like	eRAS/BRAF_wt	NA	NA	0.267053	-0.0346562	0.296549	CMS1
SABEYY	10.1519	NA	Q4	Mutant-like	eRAS/BRAF_wt	NA	NA	-0.266705	-0.394018	-0.309289	NA
SAASJN	10.333	NA	Q4	Mutant-like	eRAS/BRAF_wt	MSI	NA	0.25387	-0.111283	-0.0898192	NA
SABMDE	10.3359	wt	Q4	Mutant-like	eRAS/BRAF_mut	MSS	NA	-0.0829138	-0.200436	-0.216345	NA
SABEVY	10.4142	mut	Q4	Mutant-like	eRAS/BRAF_mut	MSI	FOLFOX	0.276676	0.0284227	0.160226	CMS1
SAANZG	10.4739	mut	Q4	Mutant-like	eRAS/BRAF_mut	MSI	FOLFOX	0.264018	-0.0672553	-0.0559679	CMS1
SAARIU	11.1548	wt	Q4	Mutant-like	eRAS/BRAF_mut	MSI	FOLFOX	0.328817	-0.317826	-0.17625	CMS1
SAAPTJ	11.2908	NA	Q4	Mutant-like	eRAS/BRAF_wt	MSS	NA	-0.0140162	-0.213374	-0.224617	NA
SABEYJ	11.2943	NA	Q4	Mutant-like	eRAS/BRAF_wt	MSI	NA	0.0899734	-0.0601229	0.157182	CMS1
SAASRZ	13.1535	wt	Q4	Mutant-like	eRAS/BRAF_mut	MSI	FOLFOX	0.227058	0.0561149	0.297238	CMS1
SABEYI	13.5574	NA	Q4	Mutant-like	eRAS/BRAF_wt	MSI	NA	-0.0156381	-0.261388	-0.267915	NA
SAASHL	15.6815	wt	Q4	Mutant-like	eRAS/BRAF_mut	MSS	FOLFOX	-0.151621	-0.442709	-0.27258	NA
