# Supplementary material for: ARID1A mutations confer intrinsic and acquired resistance to cetuximab treatment in colorectal cancer
Source: Nat Commun. 2022 Sep 19;13:5478. doi: 10.1038/s41467-022-33172-5 (PMC9482920; doi:10.1038/s41467-022-33172-5)
Supplement: Supplementary file 6 — Source Data [file 41467_2022_33172_MOESM6_ESM.zip › Source Data_CALGB_clinical_data_and covariates.xlsx]

## Sheet: clindata_used_for_Survurves
	Arm	Protocol.Chemo..FOLFOX.FOLFIRI.	Adjuvant.Chemotherapy	Pelvic.Radiation	Primary.Cohort.Patient	PFS.Status	Progression.Free.Survival.Time	Overall.Survival.Status	Follow.Up.Time	Gender	Race	ECOG.PS	Age	Metsite.Primary.Site.or.Tumor.Bed	Metsite.Primary.Site.or.Tumor.Bed2	Metsite.Intra.Abdominal	Metsite.Intra.Abdominal2	Metsite.Lung	Metsite.Lung2	Metsite.Liver	Metsite.Liver2	Metsite.Bone	Metsite.Bone2	Metsite.CNS.Brain	Metsite.CNS.Brain2	Metsite.CNS.Brain3	Metsite.CNS.Brain4	Number.of.Mets	Number.of.Mets..0.vs.1.vs.2.vs..3.	Intent.of.Treatment	SWOG.KRAS.Status	Resect.Site.Liver	Tumor.Location	In.Place.Primary	Liver.Metastases.Only	Synchronous.Metachronous	FMI_BEP	PFS_event	OS_event	PBRM1	KRAS	BRAF	NRAS	KDM6A	SMAD4	ARID2	ARID1A	KDM5C	ARID1B
SAAAFV	A	FOLFOX	No	No	Yes	Event	1.41261	Event	3.28515	Male	White	0	65.8261	Yes	1	No	0	Yes	1	Yes	1	No	0	No	0	No	0	3+	>3	Palliative	Wild Type		Right	No	No	Synchronous	1	1	1	wt	wt	mut	wt	wt	wt	wt	wt	wt	wt
SAAAGV	B	FOLFOX	No	No	Yes	Event	9.32983	Censor	45.9921	Male	White	1	57.6208	No	0	No	0	Yes	1	Yes	1	No	0	No	0	No	0	2	2	Palliative	Wild Type		Left	No	No	Synchronous	1	1	0	wt	wt	wt	wt	wt	wt	wt	wt	wt	wt
SAAAKR	A	FOLFIRI	No	No	Yes	Event	5.78187	Event	22.569	Female	White	0	44.7995	Yes	1	No	0	No	0	Yes	1	No	0	No	0	Yes	1	3+	>3	Palliative	Wild Type		Right	No	No	Synchronous	1	1	1	mut	wt	wt	wt	wt	wt	wt	wt	wt	wt
SAAAUS	B	FOLFIRI	No	No	Yes	Event	8.86991	Event	21.9448	Male	White	1	64.5311	No	0	Yes	1	No	0	Yes	1	No	0	No	0	No	0	2	2	Palliative	Wild Type		Right	No	No	Synchronous	1	1	1	wt	wt	wt	wt	wt	wt	wt	wt	wt	wt
SAAAYU	A	FOLFOX	No	No	Yes	Event	20.7622	Event	45.795	Male	White	1	54.872	No	0	No	0	No	0	Yes	1	No	0	No	0	No	0	1	1	Palliative	Wild Type		Right	Yes	Yes	Synchronous	1	1	1	wt	wt	wt	wt	wt	wt	wt	wt	wt	wt
SAABBH	B	FOLFOX	No	No	Yes	Event	11.2681	Event	33.3771	Male	White	0	48.553	No	0	Yes	1	Yes	1	Yes	1	No	0	No	0	No	0	3+	>3	Palliative	Wild Type		Left	No	No	Synchronous	1	1	1	wt	wt	wt	mut	wt	wt	wt	wt	wt	wt
SAABBJ	A	FOLFOX	No	No	Yes	Event	11.9908	Event	24.4087	Male	White	0	63.2964	Yes	1	No	0	Yes	1	Yes	1	No	0	No	0	No	0	3+	>3	Palliative	Wild Type		Left	No	No	Metachronous	1	1	1	wt	mut	wt	wt	wt	wt	wt	wt	wt	wt
SAABDD	A	FOLFOX	No	No	Yes	Event	3.74507	Event	9.39553	Male	White	1	61.3498	No	0	No	0	No	0	Yes	1	No	0	No	0	No	0	1	1	Curative Intent	Wild Type		Left	No	Yes	Metachronous	1	1	1	wt	wt	wt	wt	wt	wt	wt	wt	wt	wt
SAABEI	A	FOLFOX	Yes	Yes	Yes	Event	6.4389	Event	12.8778	Male	White	1	59.7426	Yes	1	No	0	No	0	No	0	No	0	No	0	No	0	1	1	Palliative	Wild Type		Left	No	No	Metachronous	1	1	1	wt	wt	wt	wt	wt	wt	wt	wt	wt	wt
SAABLP	B	FOLFIRI	No	No	Yes	Event	7.91721	Event	34.0342	Male	African American	1	66.9979	No	0	Yes	1	No	0	Yes	1	No	0	No	0	No	0	2	2	Palliative	Wild Type		Left	No	No	Metachronous	1	1	1	wt	wt	wt	wt	wt	mut	wt	wt	wt	wt
SAABMZ	B	FOLFIRI	No	No	Yes	Event	0.722733	Event	0.985545	Female	White	1	55.9836	No	0	Yes	1	Yes	1	No	0	No	0	No	0	No	0	2	2	Palliative	Wild Type		Right	No	No	Synchronous	1	1	1	wt	wt	mut	wt	wt	wt	wt	wt	wt	wt
SAABNE	A	FOLFOX	No	No	Yes	Event	17.6413	Censor	25.7556	Male	White	0	72.0356	No	0	No	0	No	0	Yes	1	No	0	No	0	No	0	1	1	Palliative	Wild Type		Left	No	Yes	Metachronous	1	1	0	wt	wt	wt	wt	wt	wt	wt	wt	wt	wt
SAABPK	A	FOLFIRI	Yes	Yes	Yes	Event	7.35874	Event	29.435	Male	White	0	46.642	No	0	No	0	Yes	1	No	0	No	0	No	0	No	0	1	1	Palliative	Wild Type		Left	No	No	Metachronous	1	1	1	wt	wt	wt	wt	wt	wt	wt	wt	wt	wt
SAABZB	A	FOLFOX	No	No	Yes	Event	19.3824	Event	35.9724	Male	White	0	54.8446	No	0	No	0	No	0	Yes	1	No	0	No	0	No	0	1	1	Palliative	Wild Type		Left	No	Yes	Synchronous	1	1	1	wt	wt	wt	wt	wt	wt	wt	wt	wt	wt
SAACJP	B	FOLFOX	No	No	Yes	Censor	12.1879	Censor	55.1248	Female	White	0	30.601	No	0	No	0	No	0	Yes	1	No	0	No	0	No	0	1	1	Curative Intent	Wild Type	No	Left	No	Yes	Synchronous	1	0	0	wt	wt	wt	wt	wt	wt	wt	wt	wt	wt
SAACVD	A	FOLFIRI	No	No	Yes	Event	11.2024	Event	35.1511	Female	White	0	47.8713	No	0	No	0	Yes	1	Yes	1	No	0	No	0	No	0	2	2	Palliative	Wild Type		Right	No	No	Synchronous	1	1	1	wt	wt	wt	wt	wt	mut	wt	wt	wt	wt
SAACVU	A	FOLFOX	No	No	Yes	Event	23.1932	Censor	33.8699	Male	White	0	37.8015	Yes	1	Yes	1	Yes	1	Yes	1	No	0	No	0	No	0	3+	>3	Palliative	Wild Type		Left	No	No	Synchronous	1	1	0	wt	wt	wt	wt	wt	wt	wt	wt	wt	wt
SAACVW	A	FOLFOX	No	No	Yes	Event	20.4665	Event	45.4665	Female	White	1	61.358		NA		NA		NA		NA		NA		NA		NA	Missing		Missing	Wild Type		Left	Yes		Synchronous	1	1	1	wt	wt	wt	wt	wt	wt	wt	wt	wt	wt
SAACXT	B	FOLFOX	No	No	Yes	Event	21.2549	Censor	27.9238	Male	White	0	41.4976	No	0	No	0	Yes	1	No	0	No	0	No	0	No	0	1	1	Missing	Wild Type		Left	No	No	Synchronous	1	1	0	wt	wt	wt	wt	wt	wt	wt	wt	wt	wt
SAACYN	A	FOLFOX	No	No	Yes	Censor	1.87254	Censor	44.8423	Male	Not Reported	1	70.2231	No	0	No	0	No	0	Yes	1	No	0	No	0	No	0	1	1	Curative Intent	Wild Type	Yes	Left	No	Yes	Synchronous	1	0	0	wt	wt	wt	wt	wt	wt	wt	wt	wt	wt
SAADBE	B	FOLFOX	No	No	Yes	Event	21.4192	Event	41.1629	Male	White	1	61.013	No	0	No	0	No	0	Yes	1	No	0	No	0	No	0	1	1	Palliative	Wild Type		Left	No	Yes	Synchronous	1	1	1	wt	wt	wt	wt	wt	wt	wt	wt	wt	wt
SAADTK	B	FOLFOX	Yes	No	No	Event	9.23127	Event	58.5085	Male	Unknown	0	58.3655	No	0	No	0	No	0	No	0	No	0	No	0	Yes	1	1	1	Palliative	Mutant		Right	No	No	Metachronous	1	1	1	wt	wt	wt	wt	wt	wt	wt	wt	wt	wt
SAADTL	A	FOLFOX	No	No	No	Event	9.26413	Event	30.0263	Male	White	0	68.9446	No	0	No	0	No	0	Yes	1	No	0	No	0	Yes	1	2	2	Palliative	Mutant		Transverse	No	No	Synchronous	1	1	1	wt	wt	wt	wt	wt	wt	wt	mut	wt	wt
SAAEIR	A	FOLFOX	No	No	Yes	Event	11.728	Event	16.9514	Male	White	0	73.4045	No	0	No	0	Yes	1	Yes	1	No	0	No	0	No	0	2	2	Curative Intent	Wild Type		Right	No	No	Synchronous	1	1	1	wt	wt	mut	wt	wt	wt	wt	wt	wt	wt
SAAEIV	A	FOLFOX	Yes	Yes	No	Event	9.19842	Event	14.9474	Male	White	0	75.2361	No	0	No	0	Yes	1	No	0	No	0	No	0	No	0	1	1	Palliative	Mutant		Left	No	No	Metachronous	1	1	1	wt	mut	wt	wt	wt	wt	wt	wt	wt	wt
SAAEKL	A	FOLFOX	No	No	Yes	Event	8.83706	Event	25.9855	Female	White	0	54.7077	Yes	1	No	0	No	0	Yes	1	Yes	1	No	0	No	0	3+	>3	Curative Intent	Wild Type		Left	No	No	Synchronous	1	1	1	wt	wt	wt	wt	wt	wt	wt	wt	wt	wt
SAAEKT	A	FOLFOX	No	No	No	Event	21.2221	Event	77.6938	Male	White	0	70.7214	No	0	No	0	Yes	1	No	0	No	0	No	0	No	0	1	1	Palliative	Mutant	No	Left	No	No	Metachronous	1	1	1	wt	mut	wt	wt	wt	wt	wt	wt	wt	wt
SAAETU	B	FOLFIRI	No	No	No	Event	19.0539	Event	35.841	Male	African American	0	65.8973	Yes	1	No	0	Yes	1	Yes	1	No	0	No	0	No	0	3+	>3	Palliative	Mutant		Right	No	No	Metachronous	1	1	1	wt	mut	wt	wt	wt	wt	wt	wt	wt	wt
SAAFAA	A	FOLFOX	No	No	No	Event	28.8108	Event	31.1761	Female	White	0	64.1916	No	0	No	0	No	0	Yes	1	No	0	No	0	No	0	1	1	Palliative	Mutant		Left	No	Yes	Metachronous	1	1	1	wt	mut	wt	wt	wt	wt	wt	wt	wt	wt
SAAFXY	B	FOLFOX	No	No	Yes	Event	15.2102	Event	29.1393	Female	African American	1	74.5544	No	0	No	0	Yes	1	No	0	No	0	No	0	No	0	1	1	Palliative	Wild Type		Transverse	No	No	Metachronous	1	1	1	wt	wt	wt	mut	wt	wt	wt	wt	wt	wt
SAAHYT	A	FOLFOX	No	No	Yes	Censor	0	Censor	71.2878	Male	White	0	67.217	No	0	Yes	1	No	0	No	0	No	0	No	0	No	0	1	1	Palliative	Wild Type		Transverse	No	No	Metachronous	1	0	0	wt	wt	mut	wt	wt	mut	wt	wt	wt	wt
SAAKFL	A	FOLFIRI	No	No	Yes	Event	35.4796	Censor	65.9001	Male	White	0	70.3765	No	0	Yes	1	No	0	Yes	1	No	0	No	0	No	0	2	2	Palliative	Wild Type		Right	No	No	Synchronous	1	1	0	wt	wt	wt	wt	wt	mut	wt	mut	wt	wt
SAAKHK	A	FOLFOX	No	No	Yes	Event	16.1958	Censor	89.8817	Male	White	1	52.0958	Yes	1	No	0	No	0	Yes	1	No	0	No	0	No	0	2	2	Palliative	Wild Type	Yes	Left	No	No	Synchronous	1	1	0	wt	wt	wt	wt	wt	wt	wt	wt	wt	wt
SAAKIG	A	FOLFIRI	No	No	Yes	Event	13.3377	Event	33.5742	Male	White	0	74.6064	No	0	No	0	No	0	Yes	1	No	0	No	0	No	0	1	1	Palliative	Wild Type		Left	No	Yes	Synchronous	1	1	1	wt	wt	wt	wt	wt	wt	wt	mut	wt	wt
SAAKTY	B	FOLFOX	No	No	Yes	Event	12.8449	Event	12.8449	Male	White	1	63.5346	No	0	Yes	1	No	0	No	0	No	0	No	0	No	0	1	1	Palliative	Wild Type		Right	No	No	Synchronous	1	1	1	wt	wt	wt	wt	wt	wt	wt	wt	wt	wt
SAAKTZ	B	FOLFOX	No	No	No	Event	8.11432	Event	32.4901	Male	White	1	61.9877	No	0	No	0	No	0	Yes	1	No	0	No	0	No	0	1	1	Palliative	Mutant		Left	No	Yes	Synchronous	1	1	1	wt	mut	wt	wt	wt	wt	wt	wt	wt	wt
SAAKVC	A	FOLFOX	No	No	No	Event	5.38765	Event	13.4691	Male	African American	0	49.9302	No	0	Yes	1	Yes	1	Yes	1	No	0	No	0	No	0	3+	>3	Palliative	Mutant		Right	No	No	Synchronous	1	1	1	wt	mut	wt	wt	wt	wt	wt	wt	wt	wt
SAAKVJ	A	FOLFOX	No	No	No	Censor	3.54796	Censor	81.5703	Male	White	0	67.6112	No	0	No	0	No	0	Yes	1	No	0	No	0	No	0	1	1	Curative Intent	Mutant	Yes	Right	No	Yes	Synchronous	1	0	0	wt	mut	wt	wt	wt	wt	wt	wt	wt	wt
SAAMGM	A	FOLFOX	No	No	Yes	Event	1.83968	Event	57.0959	Female	White	0	50.5216	No	0	No	0	Yes	1	Yes	1	No	0	No	0	No	0	2	2	Palliative	Wild Type	Yes	Left	No	No	Synchronous	1	1	1	wt	wt	wt	wt	wt	wt	wt	wt	wt	wt
SAANEC	B	FOLFOX	No	No	No	Event	11.071	Event	30.9461	Male	White	1	65.243	No	0	No	0	No	0	Yes	1	No	0	No	0	No	0	1	1	Palliative	Mutant		Left	No	Yes	Synchronous	1	1	1	wt	mut	wt	wt	wt	wt	wt	wt	wt	wt
SAANEG	B	FOLFIRI	No	No	Yes	Event	1.83968	Event	6.27464	Male	White	0	73.1937	No	0	No	0	No	0	Yes	1	No	0	No	0	Yes	1	2	2	Palliative	Wild Type		Left	No	No	Synchronous	1	1	1	wt	wt	wt	wt	wt	wt	wt	wt	wt	wt
SAANEH	A	FOLFOX	No	No	Yes	Censor	1.41261	Censor	1.41261	Male	Unknown	1	50.141	No	0	No	0	No	0	Yes	1	No	0	No	0	No	0	1	1	Curative Intent	Wild Type		Right	No	Yes	Synchronous	1	0	0	wt	wt	wt	wt	wt	mut	wt	mut	wt	wt
SAANFT	A	FOLFIRI	No	No	Yes	Event	11.071	Event	12.4507	Male	White	1	72.1451	No	0	Yes	1	Yes	1	Yes	1	No	0	No	0	No	0	3+	>3	Palliative	Wild Type		Right	No	No	Synchronous	1	1	1	wt	wt	wt	wt	wt	wt	wt	wt	wt	wt
SAANHX	B	FOLFOX	No	No	Yes	Event	1.97109	Event	10.2825	Male	White	1	65.024	Yes	1	No	0	No	0	Yes	1	No	0	No	0	No	0	2	2	Palliative	Wild Type		Left	No	No	Synchronous	1	1	1	wt	wt	wt	wt	wt	wt	wt	mut	wt	wt
SAANIM	A	FOLFIRI	No	No	Yes	Event	10.3482	Event	16.4586	Female	African American	1	63.332	No	0	No	0	Yes	1	Yes	1	No	0	No	0	No	0	2	2	Missing	Wild Type		Left	No	No	Synchronous	1	1	1	wt	wt	wt	mut	wt	wt	wt	wt	wt	wt
SAANIN	A	FOLFOX	No	No	No	Event	23.2917	Event	44.7438	Female	African American	0	49.6728	No	0	Yes	1	No	0	Yes	1	No	0	No	0	No	0	2	2	Palliative	Mutant		Right	No	No	Synchronous	1	1	1	wt	mut	wt	wt	wt	wt	wt	wt	wt	wt
SAANLT	A	FOLFOX	No	No	No	Event	2.72668	Event	5.81472	Male	African American	1	31.9261	No	0	No	0	No	0	Yes	1	No	0	No	0	No	0	1	1	Curative Intent	Mutant		Unknown		Yes	Missing	1	1	1	wt	mut	wt	wt	wt	mut	wt	wt	wt	wt
SAANMB	A	FOLFOX	No	No	Yes	Event	9.85545	Event	36.5966	Male	White	0	51.9206	Yes	1	No	0	No	0	Yes	1	No	0	No	0	No	0	2	2	Palliative	Wild Type	Yes	Left	No	No	Synchronous	1	1	1	wt	wt	wt	wt	wt	wt	wt	wt	wt	wt
SAANMN	A	FOLFOX	No	No	Yes	Event	11.0381	Event	38.6005	Male	White	0	60.9719	No	0	No	0	No	0	Yes	1	No	0	No	0	No	0	1	1	Palliative	Wild Type		Right	No	Yes	Synchronous	1	1	1	wt	mut	wt	wt	wt	wt	wt	wt	wt	wt
SAANMW	B	FOLFOX	No	No	Yes	Event	1.93824	Event	1.93824	Female	White	0	77.5332	No	0	No	0	No	0	Yes	1	No	0	No	0	No	0	1	1	Palliative	Wild Type		Right	No	Yes	Synchronous	1	1	1	wt	wt	mut	wt	wt	wt	wt	wt	wt	wt
SAANND	B	FOLFOX	No	No	Yes	Event	20.795	Event	38.5348	Female	White	1	81.9576	No	0	No	0	Yes	1	Yes	1	No	0	No	0	No	0	2	2	Palliative	Wild Type		Left	No	No	Synchronous	1	1	1	wt	wt	wt	wt	wt	wt	wt	wt	wt	wt
SAANNE	A	FOLFOX	No	No	Yes	Event	51.5112	Event	57.9829	Male	White	0	76.4025	No	0	No	0	No	0	Yes	1	No	0	No	0	No	0	1	1	Palliative	Wild Type		Right	No	Yes	Metachronous	1	1	1	wt	wt	wt	wt	wt	wt	wt	wt	wt	wt
SAANPJ	B	FOLFOX	No	No	No	Event	20.7622	Censor	100.657	Male	White	0	47.5756	No	0	No	0	No	0	Yes	1	No	0	No	0	No	0	1	1	Curative Intent	Mutant	Yes	Unknown		Yes	Missing	1	1	0	wt	mut	wt	wt	wt	mut	wt	wt	wt	wt
SAANSC	B	FOLFOX	No	No	Yes	Event	7.29304	Event	40.6045	Male	White	0	56.1342	No	0	Yes	1	No	0	No	0	No	0	No	0	No	0	1	1	Palliative	Wild Type		Left	No	No	Synchronous	1	1	1	wt	wt	wt	wt	wt	wt	wt	wt	wt	wt
SAANXL	B	FOLFOX	No	No	Yes	Event	7.91721	Event	18.8239	Male	White	0	65.232	No	0	No	0	Yes	1	Yes	1	No	0	No	0	No	0	2	2	Palliative	Wild Type		Transverse	No	No	Metachronous	1	1	1	wt	wt	wt	wt	wt	wt	wt	wt	wt	wt
SAAPEI	A	FOLFOX	No	No	Yes	Event	16.7543	Event	24.0473	Female	White	1	77.4182	No	0	Yes	1	No	0	Yes	1	No	0	No	0	No	0	2	2	Palliative	Wild Type		Left	No	No	Synchronous	1	1	1	wt	wt	wt	wt	wt	wt	wt	wt	wt	wt
SAAPHR	B	FOLFOX	No	No	Yes	Event	8.11432	Event	17.1156	Male	White	0	62.1218	No	0	No	0	No	0	Yes	1	No	0	No	0	No	0	1	1	Curative Intent	Wild Type		Unknown	No	Yes	Synchronous	1	1	1	wt	wt	wt	wt	wt	wt	wt	wt	wt	wt
SAAPII	A	FOLFOX	No	No	Yes	Event	80.1905	Event	80.1905	Female	White	0	49.2676	No	0	No	0	No	0	Yes	1	No	0	No	0	No	0	1	1	Palliative	Wild Type		Left	No	Yes	Synchronous	1	1	1	wt	wt	wt	wt	wt	wt	wt	wt	wt	wt
SAAPJB	B	FOLFOX	No	No	Yes	Event	4.3364	Event	10.1511	Female	White	1	46.3847		NA		NA		NA		NA		NA		NA		NA	Missing		Missing	Wild Type		Right	No		Synchronous	1	1	1	wt	wt	wt	wt	wt	wt	wt	wt	wt	wt
SAAPJS	B	FOLFOX	No	No	No	Event	40.276	Event	50.7227	Male	White	0	59.0883	No	0	No	0	Yes	1	Yes	1	No	0	No	0	No	0	2	2	Palliative	Mutant		Left	No	No	Synchronous	1	1	1	wt	mut	wt	wt	wt	wt	wt	wt	wt	wt
SAAPMZ	A	FOLFOX	Yes	No	No	Event	22.6675	Event	63.9619	Female	White	1	74.6393	No	0	No	0	Yes	1	No	0	No	0	No	0	Yes	1	2	2	Palliative	Mutant		Left	No	No	Metachronous	1	1	1	wt	mut	wt	wt	wt	wt	wt	wt	wt	wt
SAAPPC	A	FOLFOX	No	No	No	Event	10.841	Event	14.2576	Female	White	0	75.6687	No	0	No	0	No	0	Yes	1	No	0	No	0	No	0	1	1	Palliative	Mutant		Right	No	Yes	Synchronous	1	1	1	wt	mut	wt	wt	wt	wt	wt	wt	wt	wt
SAAPPF	A	FOLFOX	No	No	Yes	Censor	31.9645	Censor	31.9645	Male	White	1	51.1348	No	0	No	0	No	0	Yes	1	No	0	No	0	No	0	1	1	Palliative	Wild Type		Transverse	No	Yes	Synchronous	1	0	0	wt	wt	wt	wt	wt	wt	wt	wt	wt	wt
SAAPRZ	B	FOLFIRI	No	No	No	Event	10.9067	Event	21.6491	Male	African American	0	57.0048	No	0	No	0	No	0	Yes	1	No	0	No	0	No	0	1	1	Palliative	Mutant		Transverse	No	Yes	Synchronous	1	1	1	wt	mut	wt	wt	wt	mut	wt	wt	wt	wt
SAAPSB	A	FOLFOX	Yes	Yes	Yes	Event	11.071	Censor	72.6347	Male	White	0	43.8741	No	0	Yes	1	No	0	No	0	No	0	No	0	Yes	1	2	2	Palliative	Wild Type		Left	No	No	Metachronous	1	1	0	wt	wt	wt	wt	wt	wt	wt	wt	wt	wt
SAAPSD	A	FOLFOX	No	No	Yes	Event	9.49409	Event	15.046	Female	White	1	65.0541	No	0	No	0	No	0	Yes	1	No	0	No	0	Yes	1	2	2	Palliative	Wild Type		Transverse	No	No	Synchronous	1	1	1	wt	wt	mut	wt	wt	mut	wt	wt	wt	wt
SAAPSU	A	FOLFOX	No	No	Yes	Event	12.615	Event	23.1275	Male	White	1	76.8214	No	0	No	0	No	0	Yes	1	No	0	No	0	No	0	1	1	Palliative	Wild Type		Left	No	Yes	Synchronous	1	1	1	wt	wt	wt	wt	wt	wt	wt	wt	wt	wt
SAAPTL	A	FOLFOX	No	No	Yes	Event	4.04074	Event	10.5453	Male	White	0	44.6297	No	0	No	0	No	0	Yes	1	No	0	No	0	No	0	1	1	Palliative	Wild Type		Left	No	Yes	Synchronous	1	1	1	wt	wt	mut	wt	wt	wt	wt	wt	wt	wt
SAAPTN	A	FOLFOX	No	No	No	Event	6.24179	Event	33.9028	Male	White	0	66.9569	No	0	No	0	No	0	Yes	1	No	0	No	0	Yes	1	2	2	Palliative	Mutant		Left	No	No	Synchronous	1	1	1	wt	mut	wt	wt	wt	wt	wt	wt	wt	wt
SAAPTR	A	FOLFIRI	Yes	Yes	Yes	Event	18.1997	Event	41.0315	Female	White	0	61.4784	No	0	No	0	No	0	Yes	1	No	0	No	0	No	0	1	1	Curative Intent	Wild Type		Left	No	Yes	Metachronous	1	1	1	wt	wt	wt	wt	wt	wt	wt	wt	wt	wt
SAAPTT	B	FOLFOX	No	No	Yes	Event	19.4152	Event	23.1603	Male	White	0	48.668	No	0	No	0	No	0	Yes	1	No	0	No	0	No	0	1	1	Palliative	Wild Type		Left	No	Yes	Synchronous	1	1	1	wt	wt	wt	wt	wt	wt	wt	wt	wt	wt
SAAPTV	B	FOLFOX	No	No	Yes	Event	3.87648	Event	25.23	Male	White	0	60.4983	No	0	Yes	1	No	0	No	0	No	0	No	0	No	0	1	1	Palliative	Wild Type		Left	No	No	Synchronous	1	1	1	wt	wt	wt	wt	wt	wt	wt	mut	wt	wt
SAAPTW	A	FOLFOX	No	No	Yes	Event	10.1511	Event	62.0237	Male	White	1	51.4606	No	0	Yes	1	Yes	1	Yes	1	No	0	No	0	No	0	3+	>3	Palliative	Wild Type		Left	No	No	Synchronous	1	1	1	wt	wt	wt	wt	wt	wt	wt	wt	wt	wt
SAAPUA	B	FOLFOX	No	No	No	Event	1.97109	Event	9.13272	Male	White	0	43.3703	No	0	No	0	No	0	Yes	1	No	0	No	0	No	0	1	1	Curative Intent	Mutant		Right	No	Yes	Synchronous	1	1	1	wt	mut	wt	wt	wt	wt	wt	wt	wt	wt
SAAPUC	B	FOLFIRI	No	No	No	Event	4.89488	Event	8.93561	Female	White	0	46.4504	No	0	Yes	1	Yes	1	Yes	1	No	0	No	0	No	0	3+	>3	Palliative	Mutant		Left	No	No	Synchronous	1	1	1	wt	mut	wt	wt	wt	mut	wt	wt	wt	wt
SAAPUD	A	FOLFIRI	Yes	No	Yes	Event	21.8134	Censor	60.9067	Male	White	0	75.1239	No	0	No	0	Yes	1	No	0	No	0	No	0	No	0	1	1	Palliative	Wild Type		Left	No	No	Metachronous	1	1	0	wt	wt	wt	wt	wt	wt	wt	wt	wt	wt
SAAPUL	B	FOLFOX	No	No	Yes	Event	5.45335	Event	14.6189	Male	White	0	60.8049	No	0	No	0	No	0	Yes	1	No	0	No	0	No	0	1	1	Palliative	Wild Type		Unknown	No	Yes	Synchronous	1	1	1	wt	mut	wt	wt	wt	wt	wt	wt	wt	wt
SAAPUP	A	FOLFIRI	No	No	Yes	Censor	3.87648	Censor	66.7543	Male	White	0	57.0568	No	0	No	0	No	0	Yes	1	No	0	No	0	No	0	1	1	Curative Intent	Wild Type	Yes	Right	No	Yes	Synchronous	1	0	0	wt	wt	wt	wt	wt	wt	wt	mut	wt	wt
SAAPUW	B	FOLFIRI	No	No	No	Event	5.51905	Event	11.2681	Female	African American	1	45.5907	No	0	Yes	1	Yes	1	Yes	1	No	0	No	0	No	0	3+	>3	Palliative	Mutant		Right	No	No	Synchronous	1	1	1	wt	mut	wt	wt	wt	wt	wt	wt	wt	wt
SAAPVH	A	FOLFOX	No	No	Yes	Event	21.025	Event	34.297	Female	African American	1	75.603	No	0	No	0	No	0	No	0	No	0	No	0	Yes	1	1	1	Palliative	Wild Type		Unknown	No	No	Synchronous	1	1	1	wt	wt	wt	wt	wt	wt	wt	wt	wt	wt
SAAPVL	B	FOLFOX	No	No	No	Event	57.0631	Event	57.0631	Female	African American	1	59.6687	No	0	No	0	Yes	1	Yes	1	No	0	No	0	No	0	2	2	Palliative	Mutant		Right	No	No	Metachronous	1	1	1	wt	mut	wt	wt	wt	wt	wt	wt	wt	wt
SAAPVN	A	FOLFIRI	No	No	Yes	Event	24.5401	Event	45.0723	Male	White	0	52.1807	No	0	No	0	No	0	No	0	No	0	No	0	Yes	1	1	1	Palliative	Wild Type		Left	No	No	Synchronous	1	1	1	wt	wt	wt	wt	wt	wt	wt	wt	wt	wt
SAARCS	B	FOLFOX	No	No	No	Event	14.2904	Event	14.2904	Male	White	1	41.6564	No	0	Yes	1	No	0	No	0	No	0	No	0	No	0	1	1	Curative Intent	Mutant	No	Left	No	No	Synchronous	1	1	1	wt	wt	wt	wt	wt	wt	wt	wt	wt	wt
SAARDB	A	FOLFIRI	Yes	No	Yes	Event	9.26413	Event	20.4008	Female	White	1	70.4257	No	0	No	0	No	0	Yes	1	No	0	No	0	No	0	1	1	Palliative	Wild Type		Right	No	Yes	Metachronous	1	1	1	wt	wt	wt	wt	wt	wt	wt	wt	wt	wt
SAARDE	B	FOLFOX	No	No	Yes	Event	26.1827	Event	30.092	Male	American Indian or Alaska Native	1	54.7707	Yes	1	Yes	1	Yes	1	Yes	1	No	0	No	0	No	0	3+	>3	Palliative	Wild Type		Left	No	No	Synchronous	1	1	1	wt	wt	wt	mut	wt	wt	wt	wt	wt	wt
SAAREA	B	FOLFIRI	No	No	Yes	Event	13.4691	Event	31.9645	Male	African American	0	48.8159	No	0	No	0	No	0	Yes	1	No	0	No	0	No	0	1	1	Palliative	Wild Type		Unknown	No	Yes	Synchronous	1	1	1	wt	mut	mut	wt	wt	wt	wt	wt	wt	wt
SAAREB	A	FOLFOX	No	No	Yes	Event	9.59264	Event	24.6386	Male	White	0	70.9897	No	0	No	0	No	0	Yes	1	No	0	No	0	No	0	1	1	Palliative	Wild Type		Left	No	Yes	Synchronous	1	1	1	wt	wt	wt	wt	wt	wt	wt	wt	wt	wt
SAAREH	B	FOLFIRI	No	No	No	Event	11.8922	Event	39.7175	Female	White	0	37.5222	No	0	No	0	No	0	Yes	1	No	0	No	0	No	0	1	1	Palliative	Mutant		Transverse	No	Yes	Synchronous	1	1	1	wt	mut	wt	wt	wt	wt	wt	wt	wt	wt
SAARES	A	FOLFOX	No	No	Yes	Event	7.26018	Event	11.0381	Female	White	0	71.0992	No	0	No	0	Yes	1	Yes	1	No	0	No	0	No	0	2	2	Palliative	Wild Type		Left	No	No	Synchronous	1	1	1	wt	wt	wt	wt	wt	wt	wt	wt	wt	wt
SAAREU	A	FOLFOX	No	No	Yes	Event	9.32983	Event	25.0329	Female	White	1	31.4716	No	0	No	0	Yes	1	Yes	1	No	0	No	0	No	0	2	2	Curative Intent	Wild Type		Left	No	No	Synchronous	1	1	1	wt	wt	wt	wt	wt	wt	wt	wt	wt	wt
SAAREV	A	FOLFOX	No	No	No	Event	10.2825	Event	26.117	Female	White	0	70.1985	No	0	No	0	Yes	1	No	0	No	0	No	0	No	0	1	1	Palliative	Mutant		Right	No	No	Metachronous	1	1	1	wt	mut	wt	wt	wt	mut	wt	wt	wt	wt
SAAREW	B	FOLFOX	No	No	Yes	Event	18.8239	Event	40.3088	Female	White	1	46.3819	No	0	No	0	No	0	Yes	1	No	0	No	0	No	0	1	1	Palliative	Wild Type		Left	No	Yes	Synchronous	1	1	1	wt	wt	wt	wt	wt	wt	wt	wt	wt	wt
SAARFI	B	FOLFOX	No	No	Yes	Event	5.55191	Event	11.958	Male	White	1	66.3272	No	0	No	0	Yes	1	Yes	1	Yes	1	No	0	Yes	1	3+	>3	Palliative	Wild Type		Left	No	No	Synchronous	1	1	1	wt	wt	wt	mut	wt	wt	wt	mut	wt	wt
SAARFM	B	FOLFOX	No	No	Yes	Event	15.046	Event	30.092	Female	Unknown	0	73.5743	No	0	Yes	1	No	0	Yes	1	No	0	No	0	No	0	2	2	Palliative	Wild Type		Right	No	No	Synchronous	1	1	1	wt	wt	mut	wt	wt	wt	wt	wt	wt	wt
SAARFZ	A	FOLFOX	No	No	Yes	Event	13.5677	Event	31.406	Male	White	1	48.7584	No	0	No	0	Yes	1	Yes	1	No	0	No	0	No	0	2	2	Palliative	Wild Type		Left	No	No	Synchronous	1	1	1	wt	wt	wt	wt	wt	wt	wt	wt	wt	wt
SAARGG	B	FOLFIRI	Yes	Yes	Yes	Event	15.2431	Event	42.8712	Male	White	0	53.117	No	0	Yes	1	No	0	No	0	No	0	No	0	No	0	1	1	Palliative	Wild Type		Left	No	No	Metachronous	1	1	1	wt	wt	wt	wt	wt	wt	wt	wt	wt	wt
SAARGM	B	FOLFOX	No	No	Yes	Event	12.9106	Event	30.979	Female	White	1	41.8371	No	0	No	0	No	0	Yes	1	No	0	No	0	No	0	1	1	Curative Intent	Wild Type	No	Left	No	Yes	Synchronous	1	1	1	wt	wt	wt	mut	wt	wt	wt	wt	wt	wt
SAARGU	A	FOLFOX	No	No	Yes	Event	9.23127	Event	29.205	Female	African American	1	58.0151	No	0	No	0	Yes	1	Yes	1	No	0	No	0	No	0	2	2	Palliative	Wild Type		Right	No	No	Synchronous	1	1	1	wt	wt	wt	wt	wt	mut	wt	wt	wt	wt
SAARGW	B	FOLFIRI	No	No	Yes	Event	15.4402	Event	52.1025	Female	White	1	61.3196	No	0	No	0	No	0	Yes	1	No	0	No	0	No	0	1	1	Palliative	Wild Type		Transverse	No	Yes	Synchronous	1	1	1	wt	wt	wt	wt	wt	wt	wt	wt	wt	wt
SAARHA	A	FOLFOX	No	No	Yes	Event	14.7503	Event	15.1117	Male	White	0	71.8768	No	0	No	0	Yes	1	Yes	1	No	0	No	0	No	0	2	2	Palliative	Wild Type		Left	No	No	Synchronous	1	1	1	wt	mut	wt	wt	wt	wt	wt	wt	wt	wt
SAARHC	A	FOLFOX	No	No	Yes	Event	3.81078	Event	14.0933	Female	African American	1	54.8611	Yes	1	Yes	1	Yes	1	Yes	1	No	0	No	0	Yes	1	3+	>3	Palliative	Wild Type		Left	No	No	Synchronous	1	1	1	wt	mut	wt	wt	wt	wt	wt	wt	wt	wt
SAARHD	A	FOLFOX	No	No	Yes	Event	5.38765	Event	6.24179	Female	White	1	66.2806	No	0	No	0	Yes	1	Yes	1	No	0	No	0	Yes	1	3+	>3	Palliative	Wild Type		Unknown	No	No	Synchronous	1	1	1	wt	wt	mut	wt	wt	wt	wt	wt	wt	wt
SAARHN	A	FOLFOX	Yes	Yes	Yes	Event	15.8344	Censor	68.2654	Female	White	1	58.1081	No	0	No	0	Yes	1	No	0	No	0	No	0	No	0	1	1	Palliative	Wild Type		Left	No	No	Metachronous	1	1	0	wt	wt	wt	wt	wt	wt	wt	wt	wt	wt
SAARHP	A	FOLFOX	Yes	No	Yes	Event	25	Event	25	Male	White	1	70.9103	Yes	1	No	0	No	0	No	0	No	0	No	0	No	0	1	1	Palliative	Wild Type		Right	No	No	Metachronous	1	1	1	wt	mut	wt	wt	wt	wt	wt	wt	wt	wt
SAARIE	B	FOLFOX	No	No	Yes	Event	7.29304	Event	14.9474	Female	White	0	56.6626	No	0	Yes	1	No	0	No	0	No	0	No	0	No	0	1	1	Palliative	Wild Type		Right	No	No	Synchronous	1	1	1	wt	mut	wt	wt	wt	wt	wt	wt	wt	wt
SAARIF	A	FOLFOX	No	No	Yes	Event	26.0184	Event	60.4796	Male	White	1	66.883	No	0	No	0	Yes	1	No	0	No	0	No	0	No	0	1	1	Palliative	Wild Type		Left	No	No	Metachronous	1	1	1	wt	wt	wt	wt	wt	wt	wt	wt	wt	wt
SAARIG	B	FOLFOX	No	No	Yes	Event	33.7714	Event	41.4915	Male	White	0	42.1684	No	0	Yes	1	No	0	Yes	1	No	0	No	0	No	0	2	2	Palliative	Wild Type	Yes	Unknown	No	No	Synchronous	1	1	1	wt	wt	wt	wt	wt	wt	wt	wt	wt	wt
SAARIL	A	FOLFOX	No	No	Yes	Censor	33.3114	Censor	70.6636	Male	White	0	58.4257	No	0	Yes	1	No	0	No	0	No	0	No	0	No	0	1	1	Curative Intent	Wild Type		Right	No	No	Synchronous	1	0	0	wt	wt	mut	wt	wt	wt	wt	wt	wt	wt
SAARIS	A	FOLFOX	No	No	No	Censor	6.27464	Censor	6.27464	Male	African American	1	43.9316	No	0	No	0	No	0	Yes	1	No	0	No	0	No	0	1	1	Palliative	Mutant		Right	No	Yes	Synchronous	1	0	0	wt	mut	wt	wt	wt	wt	wt	wt	wt	wt
SAARIU	A	FOLFOX	No	No	Yes	Event	3.58081	Event	11.7608	Female	White	0	70.6667	No	0	No	0	No	0	Yes	1	No	0	No	0	Yes	1	2	2	Palliative	Wild Type		Unknown	No	No	Synchronous	1	1	1	wt	wt	mut	wt	wt	wt	wt	wt	wt	wt
SAARIZ	A	FOLFOX	No	No	Yes	Event	7.26018	Event	36.7937	Male	White	1	60.0383	No	0	Yes	1	No	0	Yes	1	No	0	No	0	No	0	2	2	Palliative	Wild Type		Left	No	No	Synchronous	1	1	1	wt	wt	wt	wt	wt	mut	wt	wt	wt	wt
SAARJG	A	FOLFOX	Yes	No	No	Event	13.2392	Event	41.3272	Male	White	0	60.4627	No	0	No	0	Yes	1	No	0	No	0	No	0	No	0	1	1	Palliative	Mutant		Left	No	No	Metachronous	1	1	1	wt	mut	wt	wt	wt	wt	wt	wt	wt	wt
SAARJH	A	FOLFOX	No	No	No	Event	7.42444	Event	13.2063	Male	White	1	60.4435	No	0	No	0	Yes	1	No	0	No	0	No	0	No	0	1	1	Palliative	Mutant		Right	No	No	Synchronous	1	1	1	wt	mut	wt	wt	wt	wt	wt	wt	wt	wt
SAARJT	A	FOLFOX	No	No	Yes	Event	3.71222	Event	3.71222	Male	White	1	77.5989	No	0	No	0	No	0	Yes	1	No	0	No	0	No	0	1	1	Palliative	Wild Type		Right	No	Yes	Synchronous	1	1	1	wt	mut	wt	wt	wt	wt	wt	wt	wt	wt
SAARJV	B	FOLFOX	No	No	Yes	Event	9.55979	Event	27.6281	Male	Unknown	0	67.4059	No	0	Yes	1	No	0	No	0	No	0	No	0	Yes	1	2	2	Palliative	Wild Type		Unknown	No	No	Synchronous	1	1	1	wt	wt	mut	wt	wt	mut	wt	wt	wt	wt
SAARKN	A	FOLFOX	No	No	Yes	Event	14.2576	Event	15.0788	Male	White	0	61.9877	No	0	No	0	Yes	1	No	0	No	0	No	0	No	0	1	1	Palliative	Wild Type		Right	No	No	Synchronous	1	1	1	wt	mut	wt	wt	wt	wt	wt	wt	wt	wt
SAARLN	B	FOLFOX	No	No	Yes	Event	27.7595	Event	59.1984	Male	African American	0	65.7358	No	0	No	0	Yes	1	Yes	1	Yes	1	No	0	No	0	3+	>3	Palliative	Wild Type		Transverse	No	No	Synchronous	1	1	1	wt	wt	wt	wt	wt	wt	wt	wt	wt	wt
SAARLV	B	FOLFIRI	No	No	Yes	Event	7.35874	Event	54.3693	Male	White	0	62.9459	No	0	No	0	No	0	Yes	1	No	0	No	0	No	0	1	1	Palliative	Wild Type		Unknown	No	Yes	Synchronous	1	1	1	wt	wt	wt	wt	wt	wt	wt	wt	wt	wt
SAARMK	B	FOLFOX	No	No	Yes	Event	2.03679	Event	7.45729	Male	White	0	62.3162	Yes	1	No	0	No	0	Yes	1	No	0	No	0	No	0	2	2	Curative Intent	Wild Type		Unknown	Yes	No	Synchronous	1	1	1	wt	wt	mut	wt	wt	wt	wt	wt	wt	wt
SAARMP	B	FOLFOX	No	No	Yes	Event	14.9146	Event	31.8331	Male	African American	0	65.2567	No	0	No	0	No	0	Yes	1	No	0	No	0	No	0	1	1	Palliative	Wild Type		Left	No	Yes	Synchronous	1	1	1	wt	mut	mut	wt	wt	wt	wt	wt	wt	wt
SAARMT	A	FOLFOX	No	No	Yes	Event	10.1511	Event	30.2562	Male	White	0	58.9815	Yes	1	No	0	No	0	No	0	No	0	No	0	No	0	1	1	Palliative	Wild Type		Right	No	No	Synchronous	1	1	1	wt	wt	wt	wt	wt	wt	wt	wt	wt	wt
SAARMU	B	FOLFOX	No	No	Yes	Event	1.67543	Event	4.86202	Female	White	1	68.7091	Yes	1	No	0	No	0	No	0	No	0	No	0	No	0	1	1	Palliative	Wild Type		Right	No	No	Synchronous	1	1	1	wt	wt	mut	wt	wt	wt	mut	wt	wt	wt
SAARMY	A	FOLFOX	No	No	Yes	Event	8.8042	Event	29.0079	Male	White	0	59.436	No	0	No	0	No	0	Yes	1	No	0	No	0	No	0	1	1	Palliative	Wild Type		Right	No	Yes	Synchronous	1	1	1	wt	wt	wt	mut	wt	wt	wt	wt	wt	wt
SAARPC	A	FOLFIRI	No	No	Yes	Event	49.5072	Censor	70.6307	Male	White	1	53.796	No	0	No	0	No	0	Yes	1	No	0	No	0	No	0	1	1	Curative Intent	Wild Type	Yes	Left	No	Yes	Synchronous	1	1	0	wt	wt	wt	wt	wt	wt	wt	wt	wt	wt
SAARPI	B	FOLFOX	No	No	Yes	Event	5.05913	Event	11.4323	Female	White	0	55.9863	No	0	No	0	Yes	1	Yes	1	No	0	No	0	Yes	1	3+	>3	Palliative	Wild Type		Left	No	No	Synchronous	1	1	1	wt	wt	wt	wt	wt	wt	wt	wt	wt	wt
SAARPJ	B	FOLFOX	No	No	Yes	Event	7.5887	Event	39.4547	Female	White	1	50.2806	No	0	Yes	1	No	0	Yes	1	No	0	No	0	No	0	2	2	Palliative	Wild Type	No	Left	No	No	Synchronous	1	1	1	wt	wt	wt	mut	wt	wt	wt	wt	wt	wt
SAARPU	A	FOLFOX	No	No	Yes	Event	34.3298	Event	46.5834	Male	White	0	55.1321	No	0	No	0	No	0	Yes	1	No	0	No	0	No	0	1	1	Palliative	Wild Type		Unknown	Yes	Yes	Synchronous	1	1	1	wt	wt	wt	wt	wt	wt	wt	wt	wt	wt
SAARPW	B	FOLFOX	No	No	Yes	Event	16.0972	Censor	65.1117	Male	White	0	67.5756	No	0	No	0	No	0	Yes	1	No	0	No	0	No	0	1	1	Palliative	Wild Type		Left	No	Yes	Synchronous	1	1	0	wt	wt	wt	mut	wt	wt	wt	mut	wt	wt
SAARPY	A	FOLFOX	No	No	Yes	Event	6.5046	Event	9.52694	Female	White	1	58.078	Yes	1	Yes	1	No	0	Yes	1	No	0	No	0	No	0	3+	>3	Curative Intent	Wild Type		Transverse	No	No	Synchronous	1	1	1	wt	wt	wt	wt	wt	wt	wt	wt	wt	wt
SAARRK	A	FOLFIRI	Yes	No	Yes	Event	3.81078	Event	7.85151	Female	White	1	69.5277	No	0	Yes	1	No	0	No	0	No	0	No	0	Yes	1	2	2	Palliative	Wild Type		Right	No	No	Synchronous	1	1	1	wt	wt	mut	wt	wt	wt	wt	mut	wt	wt
SAARRM	A	FOLFOX	Yes	Yes	Yes	Event	4.46781	Event	14.1919	Male	White	0	69.128	No	0	No	0	Yes	1	No	0	Yes	1	No	0	No	0	2	2	Palliative	Wild Type		Left	No	No	Metachronous	1	1	1	wt	wt	wt	wt	wt	wt	wt	wt	wt	wt
SAARRP	A	FOLFOX	No	No	Yes	Event	1.93824	Event	38.9947	Male	Asian	1	48.3532	No	0	No	0	No	0	Yes	1	No	0	No	0	No	0	1	1	Palliative	Wild Type		Left	No	Yes	Synchronous	1	1	1	wt	wt	wt	wt	wt	wt	wt	mut	wt	wt
SAARRV	A	FOLFOX	No	No	Yes	Event	9.13272	Event	19.251	Female	White	1	57.0897	No	0	No	0	No	0	Yes	1	No	0	No	0	No	0	1	1	Palliative	Wild Type		Left	No	Yes	Synchronous	1	1	1	wt	wt	wt	wt	wt	wt	wt	wt	wt	wt
SAARRY	B	FOLFOX	No	No	Yes	Event	1.93824	Event	5.97898	Male	White	0	76.3368	No	0	Yes	1	Yes	1	No	0	No	0	No	0	No	0	2	2	Palliative	Wild Type		Left	No	No	Metachronous	1	1	1	wt	wt	wt	wt	wt	wt	wt	wt	wt	wt
SAARSB	B	FOLFIRI	Yes	No	Yes	Event	5.55191	Event	20.0066	Female	African American	1	61.3799	No	0	Yes	1	Yes	1	Yes	1	No	0	No	0	No	0	3+	>3	Palliative	Wild Type		Transverse	No	No	Metachronous	1	1	1	wt	mut	wt	wt	wt	wt	wt	wt	wt	wt
SAARSI	B	FOLFOX	No	No	Yes	Event	14.2576	Event	35.5453	Male	White	0	56.2464	No	0	No	0	No	0	Yes	1	No	0	No	0	No	0	1	1	Palliative	Wild Type		Right	No	Yes	Synchronous	1	1	1	wt	wt	wt	wt	wt	wt	wt	wt	wt	wt
SAARTB	A	FOLFOX	No	No	Yes	Event	8.44284	Event	23.7188	Male	White	0	38.6886	No	0	No	0	No	0	Yes	1	No	0	No	0	No	0	1	1	Curative Intent	Wild Type		Left	No	Yes	Synchronous	1	1	1	wt	mut	wt	wt	wt	mut	wt	wt	wt	wt
SAARTC	B	FOLFOX	No	No	Yes	Event	1.97109	Event	14.3233	Male	Native Hawaiian or Pacific Islander	1	42.371	No	0	Yes	1	No	0	No	0	No	0	No	0	No	0	1	1	Palliative	Wild Type		Left	No	No	Synchronous	1	1	1	wt	wt	wt	wt	wt	wt	wt	wt	wt	wt
SAARTF	B	FOLFIRI	Yes	No	Yes	Event	25.6242	Event	25.6242	Male	White	1	64.2081	No	0	No	0	Yes	1	No	0	No	0	No	0	No	0	1	1	Palliative	Wild Type		Right	No	No	Metachronous	1	1	1	wt	wt	wt	wt	wt	wt	wt	wt	wt	wt
SAARTG	A	FOLFOX	No	No	Yes	Event	48.2917	Event	55.8476	Male	White	1	66.8036	No	0	No	0	Yes	1	Yes	1	No	0	No	0	No	0	2	2	Palliative	Wild Type		Right	No	No	Synchronous	1	1	1	wt	wt	wt	wt	wt	wt	wt	wt	wt	wt
SAARTH	A	FOLFOX	No	No	Yes	Event	7.91721	Event	15.1117	Male	African American	0	61.6181	No	0	No	0	No	0	Yes	1	No	0	No	0	No	0	1	1	Palliative	Wild Type		Right	No	Yes	Synchronous	1	1	1	wt	wt	mut	wt	wt	mut	wt	wt	wt	wt
SAARTM	B	FOLFIRI	No	No	Yes	Event	12.7464	Event	28.9093	Male	White	1	46.6612	No	0	No	0	Yes	1	Yes	1	No	0	No	0	No	0	2	2	Curative Intent	Wild Type		Left	No	No	Synchronous	1	1	1	wt	wt	wt	wt	wt	wt	wt	wt	wt	wt
SAARTS	A	FOLFOX	No	No	Yes	Event	53.6137	Censor	60.8739	Female	African American	1	37.5743	No	0	No	0	No	0	No	0	No	0	No	0	Yes	1	1	1	Palliative	Wild Type		Right	No	No	Synchronous	1	1	0	wt	wt	mut	wt	wt	wt	wt	wt	wt	wt
SAARTW	B	FOLFIRI	Yes	Yes	Yes	Event	6.86597	Event	30.6176	Female	White	1	72.4517	No	0	No	0	Yes	1	No	0	No	0	No	0	No	0	1	1	Palliative	Wild Type		Left	No	No	Metachronous	1	1	1	wt	wt	wt	wt	wt	wt	wt	wt	wt	wt
SAARUG	A	FOLFOX	No	No	Yes	Censor	4.82917	Censor	22.6675	Male	White	1	76.115		NA		NA		NA		NA		NA		NA		NA	Missing		Missing	Wild Type		Right	No		Synchronous	1	0	0	wt	wt	wt	wt	wt	wt	wt	mut	wt	wt
SAARUJ	A	FOLFOX	No	No	Yes	Event	17.1485	Event	44.6124	Female	African American	0	61.6646	No	0	No	0	No	0	Yes	1	No	0	No	0	No	0	1	1	Palliative	Wild Type		Right	No	Yes	Synchronous	1	1	1	wt	wt	mut	wt	wt	wt	wt	wt	wt	wt
SAARUT	A	FOLFOX	Yes	Yes	Yes	Event	11.7608	Event	32.5558	Female	White	1	72.9747	No	0	Yes	1	No	0	Yes	1	No	0	No	0	No	0	2	2	Palliative	Wild Type		Right	No	No	Synchronous	1	1	1	wt	wt	mut	wt	wt	wt	wt	wt	wt	wt
SAARVI	B	FOLFOX	No	No	Yes	Event	13.0749	Censor	61.1367	Male	White	0	62.5298	No	0	No	0	No	0	Yes	1	No	0	No	0	No	0	1	1	Palliative	Wild Type		Left	No	Yes	Synchronous	1	1	0	wt	wt	wt	wt	wt	wt	wt	wt	wt	wt
SAARVW	B	FOLFOX	No	No	Yes	Event	17.7398	Event	36.3666	Female	White	0	49.6728	No	0	No	0	No	0	Yes	1	No	0	No	0	No	0	1	1	Palliative	Wild Type		Left	No	Yes	Synchronous	1	1	1	wt	wt	wt	wt	wt	wt	wt	wt	wt	wt
SAARWD	A	FOLFOX	No	No	Yes	Censor	53.7451	Censor	59.8226	Male	White	0	51.7591	No	0	No	0	No	0	Yes	1	No	0	No	0	Yes	1	2	2	Palliative	Wild Type		Left	No	No	Synchronous	1	0	0	wt	mut	wt	wt	wt	wt	wt	wt	wt	wt
SAARWJ	B	FOLFIRI	Yes	Yes	Yes	Event	12.9106	Event	26.4783	Male	White	1	66.4093	No	0	No	0	No	0	No	0	Yes	1	No	0	Yes	1	2	2	Palliative	Wild Type		Left	No	No	Metachronous	1	1	1	wt	wt	wt	wt	wt	wt	wt	wt	wt	wt
SAARZR	B	FOLFOX	No	No	Yes	Event	8.63995	Event	8.63995	Male	White	0	44.2464	Yes	1	No	0	No	0	No	0	No	0	No	0	No	0	1	1	Curative Intent	Wild Type	No	Left	No	No	Synchronous	1	1	1	wt	wt	mut	wt	wt	mut	wt	wt	wt	wt
SAASAG	A	FOLFIRI	No	No	Yes	Event	15.5716	Event	17.8712	Male	White	1	73.6235	No	0	No	0	Yes	1	Yes	1	No	0	No	0	No	0	2	2	Palliative	Wild Type		Right	No	No	Synchronous	1	1	1	wt	wt	mut	wt	wt	wt	wt	wt	wt	wt
SAASAJ	B	FOLFOX	No	No	Yes	Event	6.24179	Event	10.8739	Male	White	0	74.1081	Yes	1	No	0	No	0	Yes	1	No	0	No	0	No	0	2	2	Palliative	Wild Type		Right	No	No	Synchronous	1	1	1	wt	wt	mut	wt	wt	wt	wt	wt	wt	wt
SAASAK	B	FOLFOX	No	No	Yes	Censor	53.0552	Censor	60.2168	Female	White	1	44.5969	Yes	1	Yes	1	No	0	No	0	No	0	No	0	No	0	2	2	Palliative	Wild Type		Right	No	No	Synchronous	1	0	0	wt	wt	mut	wt	wt	wt	wt	wt	wt	wt
SAASBC	A	FOLFOX	No	No	Yes	Event	8.96846	Event	32.8187	Male	White	0	28.3094	Yes	1	Yes	1	No	0	No	0	No	0	No	0	No	0	2	2	Palliative	Wild Type		Right	No	No	Synchronous	1	1	1	wt	wt	mut	wt	wt	wt	wt	wt	wt	wt
SAASBD	B	FOLFOX	No	No	Yes	Event	21.3206	Censor	39.8489	Male	White	1	44.4791	No	0	Yes	1	No	0	No	0	No	0	No	0	No	0	1	1	Palliative	Wild Type	No	Left	No	No	Metachronous	1	1	0	wt	wt	wt	wt	wt	mut	wt	wt	wt	wt
SAASBK	B	FOLFOX	Yes	Yes	Yes	Event	26.117	Event	26.117	Male	African American	0	73.024	Yes	1	No	0	No	0	No	0	No	0	No	0	No	0	1	1	Palliative	Wild Type		Left	No	No	Metachronous	1	1	1	wt	wt	wt	wt	wt	wt	wt	mut	wt	wt
SAASDC	B	FOLFOX	No	No	Yes	Event	51.2812	Censor	51.4783	Male	White	1	56.9227	No	0	Yes	1	No	0	No	0	No	0	No	0	Yes	1	2	2	Curative Intent	Wild Type	No	Left	No	No	Synchronous	1	1	0	wt	wt	wt	wt	wt	wt	wt	wt	wt	wt
SAASDD	A	FOLFOX	No	No	Yes	Event	31.6032	Censor	52.2668	Male	White	1	53.0376	No	0	Yes	1	No	0	No	0	No	0	No	0	No	0	1	1	Palliative	Wild Type		Left	No	No	Synchronous	1	1	0	wt	wt	wt	wt	wt	wt	wt	wt	wt	wt
SAASDM	B	FOLFOX	No	No	Yes	Event	28.9093	Event	48.2589	Male	White	0	52.1314	No	0	No	0	No	0	Yes	1	No	0	No	0	No	0	1	1	Palliative	Wild Type		Left	No	Yes	Synchronous	1	1	1	wt	wt	wt	wt	wt	wt	wt	wt	wt	wt
SAASDN	A	FOLFOX	No	No	Yes	Event	3.94218	Event	3.94218	Male	White	1	67.1841	Yes	1	Yes	1	Yes	1	Yes	1	No	0	No	0	No	0	3+	>3	Palliative	Wild Type		Right	No	No	Synchronous	1	1	1	mut	wt	wt	wt	wt	wt	wt	wt	wt	wt
SAASED	B	FOLFOX	No	No	Yes	Event	7.42444	Event	20.2365	Female	Asian	0	54.5927	Yes	1	No	0	Yes	1	Yes	1	No	0	No	0	No	0	3+	>3	Palliative	Wild Type		Unknown	No	No	Synchronous	1	1	1	wt	mut	wt	wt	wt	wt	wt	wt	wt	wt
SAASEG	B	FOLFIRI	No	No	Yes	Event	9.59264	Event	11.3338	Male	White	0	75.603	No	0	No	0	No	0	Yes	1	No	0	No	0	No	0	1	1	Palliative	Wild Type		Right	No	Yes	Synchronous	1	1	1	wt	wt	mut	wt	wt	wt	wt	wt	wt	wt
SAASER	B	FOLFIRI	Yes	Yes	Yes	Event	0.459921	Event	0.459921	Male	White	0	83.0637	No	0	No	0	No	0	Yes	1	No	0	No	0	No	0	1	1	Curative Intent	Wild Type		Left	No	Yes	Metachronous	1	1	1	wt	wt	wt	wt	wt	wt	wt	mut	wt	wt
SAASFV	A	FOLFIRI	No	No	Yes	Event	10.184	Event	34.4284	Male	White	1	70.7981	Yes	1	No	0	No	0	Yes	1	No	0	No	0	No	0	2	2	Palliative	Wild Type		Right	No	No	Synchronous	1	1	1	wt	wt	wt	wt	wt	wt	wt	wt	wt	wt
SAASFY	B	FOLFOX	No	No	Yes	Event	12.6478	Censor	50.4271	Male	African American	0	43.8576	No	0	No	0	Yes	1	Yes	1	No	0	No	0	No	0	2	2	Palliative	Wild Type		Left	No	No	Synchronous	1	1	0	wt	wt	wt	wt	wt	wt	wt	wt	wt	wt
SAASGN	B	FOLFOX	No	No	Yes	Event	9.98686	Event	37.1551	Male	White	1	68.8953	No	0	Yes	1	No	0	Yes	1	No	0	No	0	No	0	2	2	Palliative	Wild Type		Right	No	No	Synchronous	1	1	1	wt	mut	wt	wt	wt	wt	wt	wt	wt	wt
SAASGT	A	FOLFOX	No	No	Yes	Event	23.1275	Censor	48.7188	Male	White	0	61.2704	No	0	No	0	Yes	1	No	0	No	0	No	0	No	0	1	1	Palliative	Wild Type		Right	No	No	Synchronous	1	1	0	wt	wt	wt	mut	wt	wt	wt	wt	wt	wt
SAASHI	A	FOLFOX	No	No	No	Event	10.5125	Event	29.6649	Male	White	0	53.2704	No	0	No	0	No	0	Yes	1	No	0	No	0	No	0	1	1	Palliative	Mutant		Right	No	Yes	Synchronous	1	1	1	wt	mut	wt	wt	wt	wt	wt	wt	wt	wt
SAASHR	A	FOLFOX	No	No	Yes	Event	8.18003	Event	22.4376	Male	White	1	77.0732	Yes	1	No	0	No	0	Yes	1	No	0	No	0	Yes	1	3+	>3	Palliative	Wild Type	Yes	Right	No	No	Synchronous	1	1	1	wt	wt	mut	wt	wt	wt	wt	wt	wt	wt
SAASJB	A	FOLFOX	No	No	No	Event	8.47569	Event	14.9474	Female	White	1	52.7721	No	0	Yes	1	Yes	1	Yes	1	No	0	No	0	Yes	1	3+	>3	Palliative	Mutant		Right	No	No	Synchronous	1	1	1	wt	mut	wt	wt	wt	wt	wt	wt	wt	wt
SAASJJ	A	FOLFOX	No	No	No	Event	16.5243	Event	23.0946	Female	White	1	80.1916	No	0	No	0	No	0	Yes	1	No	0	No	0	No	0	1	1	Palliative	Mutant		Right	No	Yes	Synchronous	1	1	1	wt	mut	wt	wt	wt	wt	wt	wt	wt	wt
SAASJP	A	FOLFIRI	No	No	Yes	Event	7.78581	Event	39.6518	Male	White	1	74.089	No	0	No	0	No	0	Yes	1	No	0	No	0	No	0	1	1	Palliative	Wild Type		Left	No	Yes	Metachronous	1	1	1	wt	wt	wt	wt	wt	wt	wt	mut	wt	wt
SAASKX	A	FOLFOX	No	No	Yes	Event	26.8068	Event	44.7438	Male	White	1	75.9589	No	0	Yes	1	No	0	Yes	1	No	0	No	0	Yes	1	3+	>3	Palliative	Wild Type		Unknown	No	No	Synchronous	1	1	1	wt	wt	wt	wt	wt	wt	wt	wt	wt	wt
SAASLG	A	FOLFOX	No	No	Yes	Event	13.1406	Censor	92.8384	Male	White	1	52.7803	No	0	No	0	No	0	Yes	1	No	0	No	0	Yes	1	2	2	Palliative	Wild Type	Yes	Left	No	No	Synchronous	1	1	0	wt	wt	wt	wt	wt	wt	wt	wt	wt	wt
SAASLJ	A	FOLFOX	No	No	No	Event	15.8016	Event	40.9001	Female	White	0	74.9541	No	0	Yes	1	No	0	Yes	1	No	0	No	0	No	0	2	2	Palliative	Mutant		Left	No	No	Synchronous	1	1	1	wt	mut	wt	wt	wt	wt	wt	wt	wt	wt
SAASLK	A	FOLFOX	No	No	Yes	Event	9.26413	Event	31.2418	Male	White	0	58.8747	No	0	No	0	Yes	1	Yes	1	No	0	No	0	No	0	2	2	Palliative	Wild Type		Unknown	No	No	Synchronous	1	1	1	wt	wt	wt	wt	wt	mut	wt	wt	wt	wt
SAASLT	A	FOLFOX	No	No	Yes	Event	5.51905	Event	10.1511	Female	White	0	58.6229	Yes	1	Yes	1	No	0	No	0	No	0	No	0	No	0	2	2	Palliative	Wild Type		Unknown	No	No	Synchronous	1	1	1	wt	wt	mut	wt	wt	wt	wt	wt	wt	wt
SAASMB	B	FOLFOX	No	No	No	Event	12.6807	Event	19.6124	Male	White	0	53.6153	Yes	1	No	0	No	0	No	0	No	0	No	0	Yes	1	2	2	Palliative	Mutant		Transverse	No	No	Synchronous	1	1	1	wt	mut	wt	wt	wt	wt	wt	wt	wt	wt
SAASME	B	FOLFOX	No	No	Yes	Event	32.6216	Event	60.9396	Male	White	0	53.8015	Yes	1	No	0	No	0	Yes	1	No	0	No	0	No	0	2	2	Palliative	Wild Type		Left	No	No	Synchronous	1	1	1	wt	wt	wt	wt	wt	wt	wt	wt	wt	wt
SAASMF	A	FOLFOX	No	No	Yes	Event	27.7595	Event	81.9974	Female	White	0	72.8761	No	0	Yes	1	No	0	No	0	No	0	No	0	No	0	1	1	Palliative	Wild Type		Right	No	No	Synchronous	1	1	1	wt	wt	wt	wt	wt	wt	wt	wt	wt	wt
SAASMX	A	FOLFOX	No	No	Yes	Event	8.96846	Event	34.3298	Female	White	0	47.4743	Yes	1	No	0	No	0	Yes	1	No	0	No	0	No	0	2	2	Palliative	Wild Type		Left	No	No	Synchronous	1	1	1	wt	wt	wt	wt	wt	wt	wt	wt	wt	wt
SAASNJ	A	FOLFIRI	No	No	Yes	Event	8.24573	Event	26.9054	Female	White	1	73.3854	Yes	1	No	0	No	0	Yes	1	No	0	No	0	Yes	1	3+	>3	Palliative	Wild Type		Left	No	No	Synchronous	1	1	1	wt	wt	wt	wt	wt	wt	wt	wt	wt	wt
SAASRG	B	FOLFIRI	Yes	No	Yes	Event	5.74901	Event	11.5309	Female	White	0	50.4066	No	0	No	0	No	0	No	0	No	0	No	0	Yes	1	1	1	Curative Intent	Wild Type		Right	No	No	Metachronous	1	1	1	wt	wt	wt	wt	mut	wt	wt	wt	wt	wt
SAASRZ	A	FOLFOX	No	No	Yes	Censor	0	Censor	35.3482	Male	White	1	76.7858	No	0	No	0	No	0	Yes	1	No	0	No	0	No	0	1	1	Palliative	Wild Type		Right	No	Yes	Synchronous	1	0	0	wt	wt	mut	wt	wt	wt	wt	wt	wt	wt
SAASTA	A	FOLFIRI	No	No	No	Event	22.0105	Event	34.4284	Male	White	0	75.0527	Yes	1	No	0	No	0	Yes	1	No	0	No	0	No	0	2	2	Palliative	Mutant		Left	No	No	Synchronous	1	1	1	wt	mut	wt	wt	wt	wt	wt	wt	wt	wt
SAASTC	A	FOLFOX	No	No	No	Event	12.3193	Event	31.636	Female	White	0	46.4914	No	0	No	0	No	0	Yes	1	No	0	No	0	No	0	1	1	Palliative	Mutant		Left	No	Yes	Synchronous	1	1	1	wt	mut	wt	wt	wt	wt	wt	wt	wt	wt
SAATDS	B	FOLFOX	No	No	Yes	Event	11.6951	Event	18.7582	Male		1	55.7618	No	0	Yes	1	No	0	No	0	No	0	No	0	Yes	1	2	2	Palliative	Wild Type		Right	No	No	Synchronous	1	1	1	wt	wt	wt	wt	wt	wt	wt	wt	wt	wt
SABCXC	A	FOLFOX	No	No	Yes	Event	6.17608	Event	10.611	Male	White	1	39.7509	No	0	No	0	No	0	Yes	1	No	0	No	0	No	0	1	1	Palliative	Wild Type		Left	No	Yes	Synchronous	1	1	1	wt	wt	wt	wt	wt	mut	wt	wt	wt	wt
SABDRA	A	FOLFIRI	No	No	Yes	Event	7.03022	Event	7.78581	Female	White	1	60.3066	No	0	No	0	No	0	Yes	1	No	0	No	0	No	0	1	1	Palliative	Wild Type		Right	No	Yes	Synchronous	1	1	1	wt	wt	mut	wt	wt	wt	wt	wt	wt	wt
SABDRY	B	FOLFOX	No	No	No	Event	11.071	Censor	85.9396	Female	White	0	78.7734	No	0	No	0	No	0	No	0	No	0	No	0	Yes	1	1	1	Palliative	Mutant		Right	No	No	Synchronous	1	1	0	wt	mut	wt	wt	wt	mut	wt	wt	wt	wt
SABDXV	B	FOLFIRI	No	No	Yes	Censor	35.841	Censor	35.841	Female	White	1	59.5729	No	0	No	0	No	0	No	0	No	0	No	0	No	0	Missing	0	Palliative	Wild Type		Left	No	No	Synchronous	1	0	0	wt	wt	wt	wt	wt	wt	wt	wt	wt	wt
SABDYS	B	FOLFOX	No	No	Yes	Event	11.4323	Censor	43.9225	Female	White	0	58.8939	No	0	No	0	No	0	No	0	No	0	No	0	Yes	1	1	1	Palliative	Wild Type		Right	No	No	Metachronous	1	1	0	wt	wt	wt	wt	wt	mut	wt	wt	wt	wt
SABEAB	B	FOLFOX	No	No	No	Event	4.23784	Event	8.7385	Male	White	1	74.0014	Yes	1	Yes	1	Yes	1	Yes	1	No	0	No	0	No	0	3+	>3	Palliative			Left	Yes	No	Synchronous	1	1	1	wt	wt	wt	wt	wt	mut	wt	wt	wt	wt
SABECT	B	FOLFIRI	No	No	Yes	Event	13.4691	Censor	55.8147	Male	White	1	62.3847	No	0	No	0	No	0	Yes	1	No	0	No	0	No	0	1	1	Palliative	Wild Type		Right	No	Yes	Synchronous	1	1	0	wt	wt	wt	wt	wt	wt	wt	wt	wt	wt
SABEDC	A	FOLFOX	No	No	Yes	Censor	32.6544	Censor	35.2497	Female	White	1	48.178	Yes	1	Yes	1	No	0	No	0	No	0	No	0	No	0	2	2	Palliative	Wild Type		Right	No	No	Synchronous	1	0	0	wt	wt	mut	wt	wt	wt	wt	mut	wt	wt
SABEDZ	B	FOLFOX	No	No	Yes	Event	14.389	Event	17.9698	Male	White	0	61.7166	No	0	Yes	1	No	0	No	0	No	0	No	0	No	0	1	1	Palliative	Wild Type		Right	No	No	Synchronous	1	1	1	wt	wt	wt	wt	wt	wt	wt	wt	wt	wt
SABEEF	B	FOLFOX	No	No	Yes	Event	1.54402	Event	1.54402	Female	African American	0	52.0274	No	0	No	0	No	0	Yes	1	No	0	No	0	No	0	1	1	Missing	Wild Type		Unknown	No	Yes	Synchronous	1	1	1	wt	wt	wt	mut	wt	wt	wt	wt	wt	wt
SABEFS	A	FOLFOX	No	No	Yes	Event	2.26675	Event	2.26675	Male	White	1	73.1088	No	0	Yes	1	No	0	Yes	1	No	0	No	0	No	0	2	2	Palliative	Wild Type		Right	No	No	Synchronous	1	1	1	wt	wt	mut	wt	wt	wt	wt	wt	wt	wt
SABEJS	A	FOLFOX	No	No	Yes	Event	8.40999	Event	23.6859	Male	White	0	70.3573	No	0	Yes	1	No	0	Yes	1	No	0	No	0	Yes	1	3+	>3	Curative Intent	Wild Type		Right	No	No	Synchronous	1	1	1	wt	wt	mut	wt	wt	wt	wt	wt	wt	wt
SABEKL	A	FOLFOX	Yes	Yes	Yes	Event	9.19842	Event	35.5125	Female	White	0	69.4428	No	0	No	0	Yes	1	No	0	No	0	No	0	No	0	1	1	Curative Intent	Wild Type		Left	No	No	Metachronous	1	1	1	wt	wt	wt	wt	wt	wt	wt	wt	wt	wt
SABELL	A	FOLFOX	No	No	Yes	Event	4.13929	Event	10.9067	Male	White	0	49.974	No	0	Yes	1	No	0	No	0	No	0	No	0	No	0	1	1	Palliative	Wild Type		Right	No	No	Synchronous	1	1	1	wt	wt	wt	wt	wt	wt	wt	wt	wt	wt
SABELS	B	FOLFOX	No	No	Yes	Event	7.5887	Event	11.4323	Female	White	1	61.2539	No	0	No	0	Yes	1	Yes	1	No	0	No	0	No	0	2	2	Palliative	Wild Type		Right	No	No	Synchronous	1	1	1	wt	mut	wt	wt	wt	wt	wt	wt	wt	wt
SABENW	B	FOLFOX	Yes	No	Yes	Event	5.3548	Event	22.5361	Male	White	1	73.2567	No	0	No	0	No	0	Yes	1	No	0	No	0	No	0	1	1	Curative Intent	Wild Type		Right	No	Yes	Metachronous	1	1	1	wt	wt	wt	wt	wt	wt	wt	wt	wt	wt
SABERR	A	FOLFIRI	No	No	Yes	Event	22.7661	Censor	41.1301	Male	African American	0	61.8453	Yes	1	No	0	No	0	Yes	1	No	0	No	0	No	0	2	2	Palliative	Wild Type		Right	No	No	Metachronous	1	1	0	wt	wt	wt	wt	wt	wt	wt	wt	wt	wt
SABERT	A	FOLFOX	No	No	No	Event	9.19842	Event	21.1564	Female	White	1	48.0383	No	0	No	0	Yes	1	Yes	1	No	0	No	0	No	0	2	2	Palliative	Mutant		Left	No	No	Synchronous	1	1	1	wt	mut	wt	wt	wt	wt	wt	wt	wt	wt
SABESH	B	FOLFOX	Yes	No	No	Event	30.0591	Event	56.3403	Male	White	0	68.3559	No	0	No	0	No	0	Yes	1	No	0	No	0	No	0	1	1	Palliative	Mutant		Left	No	Yes	Metachronous	1	1	1	wt	mut	wt	wt	wt	wt	wt	wt	wt	wt
SABETK	A	FOLFOX	No	No	Yes	Event	6.34034	Censor	76.1827	Female	White	1	53.9439	Yes	1	Yes	1	No	0	No	0	No	0	No	0	No	0	2	2	Palliative	Wild Type		Right	No	No	Synchronous	1	1	0	wt	wt	mut	wt	wt	wt	wt	wt	wt	wt
SABEUJ	A	FOLFOX	No	No	Yes	Event	14.4547	Event	16.4915	Male	White	0	75.0007	No	0	No	0	No	0	Yes	1	No	0	No	0	No	0	1	1	Palliative	Wild Type		Unknown	No	Yes	Synchronous	1	1	1	wt	wt	wt	wt	wt	wt	wt	wt	wt	wt
SABEWD	B	FOLFOX	No	No	Yes	Censor	22.3719	Censor	51.3141	Male	White	0	57.9138	No	0	No	0	No	0	Yes	1	No	0	No	0	No	0	1	1	Palliative	Wild Type	Yes	Left	No	Yes	Synchronous	1	0	0	wt	wt	wt	wt	wt	wt	wt	wt	wt	wt
SABEWM	A	FOLFOX	Yes	Yes	Yes	Event	17.3784	Event	34.1984	Female	White	1	76.1944	No	0	No	0	Yes	1	Yes	1	No	0	No	0	Yes	1	3+	>3	Palliative	Wild Type		Left	No	No	Metachronous	1	1	1	wt	mut	wt	wt	wt	wt	wt	wt	wt	wt
SABEYK	B	FOLFOX	No	No	No	Censor	17.7727	Censor	61.958	Male	African American	0	64.2053	No	0	No	0	No	0	Yes	1	No	0	No	0	No	0	1	1	Palliative	Mutant		Left	No	Yes	Synchronous	1	0	0	wt	mut	wt	wt	wt	wt	wt	wt	wt	wt
SABEYR	A	FOLFOX	No	No	Yes	Event	9.62549	Event	12.3522	Female	White	1	76.5038	No	0	Yes	1	Yes	1	No	0	Yes	1	No	0	No	0	3+	>3	Palliative	Wild Type		Right	No	No	Synchronous	1	1	1	wt	wt	mut	wt	wt	wt	wt	wt	wt	wt
SABFGG	B	FOLFIRI	No	No	Yes	Event	6.24179	Event	18.8896	Male	African American	0	36.4764	No	0	No	0	No	0	Yes	1	No	0	No	0	No	0	1	1	Palliative	Wild Type		Right	No	Yes	Synchronous	1	1	1	wt	wt	wt	wt	wt	mut	wt	wt	wt	wt
SABLHS	A	FOLFIRI	No	No	Yes	Censor	52.1025	Censor	52.1025	Male	White	1	73.8398	No	0	No	0	No	0	Yes	1	No	0	No	0	No	0	1	1	Curative Intent	Wild Type		Transverse	No	Yes	Synchronous	1	0	0	wt	wt	mut	wt	wt	wt	wt	mut	wt	wt
SABLZH	A	FOLFOX	No	No	No	Event	12.6807	Event	29.5007	Male	African American	0	53.9055	No	0	No	0	No	0	Yes	1	No	0	No	0	No	0	1	1	Palliative	Mutant		Left	No	Yes	Synchronous	1	1	1	wt	mut	wt	wt	wt	wt	wt	wt	wt	wt
SABMDE	A	FOLFIRI	No	No	No	Event	63.3377	Censor	86.6294	Male	White	0	64.6242	No	0	Yes	1	Yes	1	Yes	1	No	0	No	0	No	0	3+	>3	Palliative	Mutant		Multiple	No	No	Synchronous	1	1	0	wt	mut	wt	wt	wt	wt	wt	wt	wt	wt
SABMFE	A	FOLFOX	No	No	Yes	Event	15.8673	Event	15.8673	Female	White	1	63.3128	No	0	Yes	1	Yes	1	Yes	1	No	0	No	0	Yes	1	3+	>3	Palliative	Wild Type		Right	No	No	Synchronous	1	1	1	wt	mut	wt	wt	wt	wt	wt	wt	wt	wt
SABMHM	B	FOLFIRI	Yes	No	Yes	Event	19.4481	Censor	45.8936	Female		0	39.2882	No	0	No	0	Yes	1	Yes	1	No	0	No	0	No	0	2	2	Curative Intent	Wild Type		Left	No	No	Metachronous	1	1	0	wt	wt	wt	wt	wt	wt	wt	wt	wt	wt
SABMHU	B	FOLFIRI	No	No	Yes	Event	1.60972	Event	13.1406	Male	White	0	50.7953	No	0	No	0	No	0	Yes	1	No	0	No	0	No	0	1	1	Palliative	Wild Type		Right	No	Yes	Synchronous	1	1	1	wt	mut	wt	wt	wt	wt	wt	wt	wt	wt
SABMLE	B	FOLFIRI	No	No	Yes	Event	7.26018	Censor	32.1945	Male	African American	0	52.2245	No	0	No	0	No	0	Yes	1	No	0	No	0	No	0	1	1	Palliative	Wild Type		Left	No	Yes	Metachronous	1	1	0	wt	wt	wt	wt	wt	wt	wt	wt	wt	wt
SACGZV	B	FOLFOX	No	No	Yes	Event	23.883	Censor	29.435	Male	White	1	68.4408	No	0	No	0	Yes	1	Yes	1	No	0	No	0	No	0	2	2	Palliative	Wild Type		Transverse	No	No	Synchronous	1	1	0	wt	wt	wt	wt	wt	wt	wt	wt	wt	wt
SACHAD	B	FOLFOX	No	No	Yes	Event	18.1997	Censor	45.8936	Male	White	0	68.7201	No	0	No	0	No	0	No	0	No	0	No	0	No	0	Missing	0	Palliative	Wild Type	Yes	Right	No	No	Synchronous	1	1	0	wt	wt	wt	wt	wt	wt	wt	wt	wt	wt
SACHCI	B	FOLFOX	No	No	Yes	Event	1.57687	Event	5.55191	Male	White	0	73.5524	No	0	No	0	Yes	1	Yes	1	No	0	No	0	No	0	2	2	Palliative	Wild Type		Left	No	No	Synchronous	1	1	1	wt	wt	wt	wt	wt	wt	wt	wt	wt	wt
SACHCL	A	FOLFIRI	No	No	Yes	Event	13.3706	Censor	33.41	Male	African American	0	54.8008	No	0	No	0	No	0	Yes	1	No	0	No	0	No	0	1	1	Palliative	Wild Type		Left	No	Yes	Metachronous	1	1	0	wt	mut	wt	wt	wt	wt	wt	wt	wt	wt
SACHCZ	B	FOLFOX	No	No	Yes	Event	7.91721	Event	16.1301	Male	African American	0	70.7433	No	0	No	0	No	0	Yes	1	No	0	No	0	No	0	1	1	Palliative	Wild Type		Left	No	Yes	Synchronous	1	1	1	wt	wt	wt	mut	wt	wt	wt	wt	wt	wt
SACHDB	A	FOLFIRI	No	No	Yes	Event	15.6045	Event	38.8305	Male	White	0	47.7399	Yes	1	No	0	No	0	Yes	1	No	0	No	0	No	0	2	2	Curative Intent	Wild Type		Left	No	No	Synchronous	1	1	1	wt	wt	wt	wt	wt	mut	wt	wt	wt	wt
SACHDD	B	FOLFOX	No	No	No	Event	7.75296	Event	23.5545	Male	White	0	67.1239	No	0	Yes	1	No	0	Yes	1	No	0	No	0	No	0	2	2	Palliative	Mutant		Left	No	No	Synchronous	1	1	1	wt	mut	wt	wt	wt	wt	wt	wt	wt	wt
SAAAME	B	FOLFIRI	No	No	Yes	Event	10.9396	Event	43.4625	Male	White	1	66.6366	No	0	No	0	No	0	Yes	1	No	0	No	0	No	0	1	1	Palliative	Wild Type	No	Left	No	Yes	Synchronous	1	1	1	wt	wt	wt	wt	wt	wt	wt	wt	wt	wt
SAAAYT	A	FOLFOX	No	No	Yes	Event	1.83968	Event	14.159	Male	White	1	25.974	No	0	No	0	No	0	Yes	1	No	0	No	0	No	0	1	1	Palliative	Wild Type		Transverse	No	Yes	Synchronous	1	1	1	wt	wt	wt	wt	wt	wt	wt	wt	wt	wt
SAABKJ	B	FOLFIRI	No	No	Yes	Event	8.14717	Event	39.2247	Male	White	1	66.3381	No	0	No	0	Yes	1	No	0	No	0	No	0	No	0	1	1	Palliative	Wild Type		Left	No	No	Metachronous	1	1	1	wt	wt	wt	wt	wt	wt	wt	wt	wt	wt
SAAEFB	A	FOLFOX	No	No	No	Event	7.523	Event	16.9842	Male	White	1	54.4641	No	0	No	0	Yes	1	No	0	No	0	No	0	No	0	1	1	Missing	Mutant		Left	No	No	Synchronous	1	1	1	wt	mut	wt	wt	wt	wt	wt	wt	wt	wt
SAAFAW	A	FOLFOX	No	No	No	Event	11.6623	Event	13.502	Female	White	0	63.4223	No	0	Yes	1	Yes	1	Yes	1	No	0	No	0	No	0	3+	>3	Palliative	Undetermined		Left	No	No	Synchronous	1	1	1	wt	wt	mut	wt	wt	wt	wt	wt	wt	wt
SAAHCH	B	FOLFOX	No	No	Yes	Event	18.7254	Censor	77.1353	Female	White	0	50.0698	No	0	Yes	1	No	0	No	0	No	0	No	0	No	0	1	1	Palliative	Wild Type		Right	No	No	Synchronous	1	1	0	wt	wt	mut	wt	wt	wt	wt	wt	wt	wt
SAAHXN	A	FOLFOX	No	No	Yes	Event	14.9474	Event	27.0696	Male	White	1	48.2765	Yes	1	No	0	Yes	1	No	0	No	0	No	0	Yes	1	3+	>3	Curative Intent	Wild Type		Left	Yes	No	Synchronous	1	1	1	wt	mut	wt	wt	wt	wt	wt	mut	wt	wt
SAAKUB	B	FOLFOX	No	Yes	No	Event	1.80683	Event	69.6124	Female	African American	0	37.1718	No	0	No	0	Yes	1	Yes	1	No	0	No	0	No	0	2	2	Palliative	Mutant		Left	No	No	Synchronous	1	1	1	wt	mut	wt	wt	wt	wt	wt	wt	wt	wt
SAANIX	A	FOLFOX	No	No	Yes	Event	9.49409	Event	26.7411	Male	White	1	63.5099	No	0	No	0	No	0	Yes	1	No	0	No	0	No	0	1	1	Palliative	Wild Type		Left	No	Yes	Synchronous	1	1	1	mut	wt	wt	wt	wt	wt	wt	mut	wt	wt
SAANMJ	A	FOLFIRI	Yes	No	No	Event	24.343	Event	43.1012	Male	White	0	64.9446	No	0	No	0	Yes	1	No	0	No	0	No	0	No	0	1	1	Palliative	Mutant		Unknown		No	Missing	1	1	1	wt	mut	wt	wt	wt	wt	wt	wt	wt	wt
SAANMM	B	FOLFOX	No	No	Yes	Event	8.6071	Event	18.9553	Female	White	0	73.0705	No	0	No	0	Yes	1	Yes	1	No	0	No	0	No	0	2	2	Palliative	Wild Type		Unknown	No	No	Synchronous	1	1	1	mut	wt	mut	wt	wt	wt	wt	mut	wt	wt
SAAPFI	A	FOLFOX	No	No	Yes	Event	7.49014	Event	13.0092	Male	Asian	1	38.5681	Yes	1	Yes	1	No	0	No	0	Yes	1	No	0	No	0	3+	>3	Palliative	Wild Type		Right	No	No	Synchronous	1	1	1	wt	wt	wt	wt	wt	wt	wt	wt	wt	wt
SAAPHT	B	FOLFOX	No	No	No	Event	8.37714	Event	70.9264	Male	White	0	63.2498	No	0	No	0	Yes	1	No	0	No	0	No	0	No	0	1	1	Palliative	Mutant		Left	No	No	Synchronous	1	1	1	wt	mut	wt	wt	wt	wt	wt	wt	wt	wt
SAAPPD	A	FOLFIRI	No	No	Yes	Event	9.06702	Event	15.5716	Male	White	1	58.8775	No	0	No	0	No	0	Yes	1	No	0	No	0	Yes	1	2	2	Palliative	Wild Type		Right	No	No	Synchronous	1	1	1	wt	mut	wt	wt	wt	wt	wt	wt	wt	wt
SAAPPZ	A	FOLFOX	Yes	No	No	Event	5.4205	Event	19.4152	Female	White	0	66.1848	No	0	No	0	Yes	1	No	0	No	0	No	0	No	0	1	1	Palliative	Mutant		Left	No	No	Metachronous	1	1	1	wt	mut	wt	wt	wt	wt	wt	wt	wt	wt
SAARCJ	B	FOLFOX	No	No	No	Event	2.49671	Event	14.4547	Female	White	1	56.5421	No	0	Yes	1	No	0	Yes	1	No	0	No	0	Yes	1	3+	>3	Palliative	Mutant		Left	No	No	Synchronous	1	1	1	wt	mut	wt	wt	wt	wt	wt	wt	wt	wt
SAARCN	A	FOLFIRI	No	No	Yes	Event	22.3062	Event	39.7832	Female	White	1	61.7878	No	0	No	0	Yes	1	Yes	1	No	0	No	0	No	0	2	2	Palliative	Wild Type		Left	No	No	Synchronous	1	1	1	wt	wt	wt	wt	wt	wt	wt	wt	wt	wt
SAARDG	B	FOLFOX	No	No	No	Event	1.90539	Event	5.4205	Male	White	0	84.4873	No	0	Yes	1	Yes	1	Yes	1	No	0	No	0	No	0	3+	>3	Palliative	Mutant		Right	No	No	Synchronous	1	1	1	wt	mut	wt	wt	wt	wt	wt	wt	wt	wt
SAAREG	A	FOLFOX	No	No	Yes	Event	13.1078	Event	38.7976	Female	White	1	38.0808	Yes	1	No	0	No	0	Yes	1	No	0	No	0	No	0	2	2	Palliative	Wild Type		Unknown	No	No	Synchronous	1	1	1	wt	wt	mut	wt	wt	mut	wt	wt	wt	wt
SAARHR	B	FOLFIRI	Yes	No	Yes	Event	14.4218	Event	21.2221	Female	White	0	72.4298	No	0	Yes	1	No	0	No	0	No	0	No	0	No	0	1	1	Palliative	Wild Type		Left	No	No	Metachronous	1	1	1	wt	wt	wt	wt	wt	wt	wt	mut	wt	wt
SAARJA	B	FOLFIRI	No	No	No	Event	7.16163	Event	11.8922	Female	African American	0	61.1992	No	0	No	0	No	0	Yes	1	No	0	No	0	No	0	1	1	Curative Intent	Mutant		Transverse	Yes	Yes	Synchronous	1	1	1	wt	mut	wt	wt	wt	wt	wt	wt	wt	wt
SAARJS	B	FOLFIRI	No	No	No	Event	12.7135	Event	19.3495	Male	White	1	51.5044	Yes	1	No	0	No	0	Yes	1	No	0	No	0	No	0	2	2	Palliative	Undetermined		Left	No	No	Synchronous	1	1	1	wt	mut	wt	wt	wt	wt	wt	wt	wt	wt
SAARKL	B	FOLFOX	No	No	Yes	Event	6.73456	Event	22.4704	Male	White	1	67.6441	No	0	No	0	Yes	1	Yes	1	No	0	No	0	Yes	1	3+	>3	Palliative	Wild Type		Unknown	No	No	Metachronous	1	1	1	wt	wt	wt	mut	wt	wt	wt	mut	wt	wt
SAARLF	B	FOLFOX	No	No	Yes	Event	7.03022	Event	8.63995	Male	White	1	63.0253	No	0	No	0	Yes	1	Yes	1	No	0	No	0	No	0	2	2	Palliative	Wild Type		Right	No	No	Synchronous	1	1	1	wt	wt	mut	wt	wt	wt	wt	wt	wt	wt
SAARMI	A	FOLFOX	No	No	Yes	Event	1.47832	Event	36.8922	Female	White	0	54.7734	No	0	No	0	No	0	Yes	1	No	0	No	0	No	0	1	1	Palliative	Wild Type		Right	No	Yes	Synchronous	1	1	1	wt	wt	mut	wt	wt	mut	wt	wt	wt	wt
SAARUM	B	FOLFOX	Yes	No	Yes	Event	11.7608	Event	19.7109	Female	White	0	57.6482	No	0	No	0	Yes	1	No	0	No	0	No	0	No	0	1	1	Curative Intent	Wild Type		Transverse	No	No	Metachronous	1	1	1	wt	wt	mut	wt	wt	wt	wt	wt	wt	wt
SAASBE	B	FOLFIRI	Yes	Yes	Yes	Event	0.42707	Event	30.2562	Male	White	0	52.9363	Yes	1	No	0	No	0	No	0	No	0	No	0	No	0	1	1	Palliative	Wild Type		Left	No	No	Metachronous	1	1	1	wt	wt	wt	wt	wt	wt	wt	wt	wt	wt
SAASBF	B	FOLFOX	No	No	Yes	Event	7.523	Event	10.7096	Male	White	1	59.4114	Yes	1	Yes	1	No	0	No	0	No	0	No	0	No	0	2	2	Palliative	Wild Type		Right	No	No	Synchronous	1	1	1	wt	wt	wt	wt	wt	wt	wt	wt	wt	wt
SAASFZ	B	FOLFIRI	Yes	Yes	Yes	Event	22.0105	Event	24.7372	Male	White	1	69.358	No	0	Yes	1	No	0	No	0	No	0	No	0	No	0	1	1	Palliative	Wild Type		Left	No	No	Metachronous	1	1	1	wt	wt	wt	wt	wt	wt	wt	wt	wt	wt
SAASHH	B	FOLFOX	No	No	Yes	Event	5.71616	Event	27.7924	Male	African American	1	48.4545	No	0	Yes	1	No	0	No	0	No	0	No	0	No	0	1	1	Palliative	Wild Type		Multiple	No	No	Synchronous	1	1	1	wt	mut	wt	wt	wt	wt	wt	wt	wt	wt
SAASHW	A	FOLFOX	No	No	No	Event	8.50854	Event	34.7569	Male	White	1	51.9945	No	0	No	0	Yes	1	Yes	1	No	0	No	0	Yes	1	3+	>3	Palliative	Mutant		Left	No	No	Synchronous	1	1	1	wt	mut	wt	wt	wt	wt	wt	wt	wt	wt
SAASRX	A	FOLFOX	No	No	Yes	Event	0.722733	Event	3.05519	Female	White	1	23.9863	No	0	Yes	1	No	0	No	0	No	0	No	0	No	0	1	1	Palliative	Wild Type	No	Right	No	No	Synchronous	1	1	1	wt	wt	wt	wt	wt	wt	wt	wt	wt	wt
SABDUP	A	FOLFOX	No	No	Yes	Event	16.2943	Event	16.2943	Female	White	0	56.2902	No	0	Yes	1	No	0	No	0	No	0	No	0	Yes	1	2	2	Curative Intent	Wild Type		Right	No	No	Synchronous	1	1	1	wt	wt	wt	wt	wt	wt	wt	wt	wt	wt
SABDXC	B	FOLFOX	Yes	Yes	Yes	Event	40.8673	Event	40.8673	Female	White	1	54.4175	No	0	Yes	1	Yes	1	Yes	1	No	0	No	0	No	0	3+	>3	Palliative	Wild Type		Left	No	No	Metachronous	1	1	1	wt	wt	wt	wt	wt	wt	wt	wt	wt	wt
SABEEU	B	FOLFOX	No	No	Yes	Censor	8.34428	Censor	32.9829	Male	White	0	20.7721	Yes	1	No	0	No	0	No	0	No	0	No	0	No	0	1	1	Palliative	Wild Type	No	Left	No	No	Synchronous	1	0	0	wt	wt	wt	wt	wt	wt	wt	wt	wt	wt
SABEJD	B	FOLFOX	No	No	No	Event	2.1025	Event	8.37714	Female	African American	0	49.2868	No	0	No	0	No	0	No	0	No	0	No	0	Yes	1	1	1	Palliative	Mutant		Right	No	No	Synchronous	1	1	1	wt	mut	wt	wt	wt	wt	wt	wt	wt	wt
SABEMI	B	FOLFOX	No	No	No	Event	9.42838	Event	26.0841	Male	White	0	49.0595	No	0	No	0	No	0	Yes	1	No	0	No	0	No	0	1	1	Palliative	Mutant		Right	No	Yes	Synchronous	1	1	1	wt	mut	wt	wt	wt	mut	wt	wt	wt	wt
SABESF	B	FOLFOX	No	No	Yes	Event	12.9435	Event	16.4915	Female	White	1	49.3169	Yes	1	Yes	1	Yes	1	Yes	1	No	0	No	0	No	0	3+	>3	Palliative	Wild Type		Right	Yes	No	Synchronous	1	1	1	wt	wt	wt	wt	wt	wt	wt	wt	wt	wt
SABETM	A	FOLFOX	No	No	Yes	Censor	40.7359	Censor	48.0946	Male	White	0	54.7187	Yes	1	Yes	1	No	0	No	0	No	0	No	0	No	0	2	2	Palliative	Wild Type	Yes	Unknown	Yes	No	Synchronous	1	0	0	wt	wt	wt	wt	wt	wt	wt	wt	wt	wt
SAAKIV	B	FOLFIRI	No	No	Yes	Event	14.7503	Event	24.3101	Female	White	0	61.9795	No	0	No	0	No	0	Yes	1	No	0	No	0	No	0	1	1	Palliative	Wild Type		Right	No	Yes	Synchronous	1	1	1	wt	mut	wt	wt	wt	wt	wt	wt	wt	wt
SAAMGN	A	FOLFOX	No	No	No	Event	12.4179	Event	51.544	Female	White	1	73.0021	Yes	1	No	0	No	0	Yes	1	No	0	No	0	No	0	2	2	Palliative	Mutant		Left	No	No	Synchronous	1	1	1	wt	mut	wt	wt	wt	wt	wt	wt	wt	wt
SAANIK	B	FOLFOX	No	No	No	Event	2.2339	Event	6.14323	Male	White	0	63.7207	Yes	1	Yes	1	Yes	1	Yes	1	No	0	No	0	No	0	3+	>3	Palliative	Mutant		Left	No	No	Synchronous	1	1	1	wt	mut	wt	wt	wt	wt	wt	wt	wt	wt
SAAPEY	A	FOLFOX	No	No	No	Event	9.78975	Event	28.6465	Male	White	0	52.8652	No	0	No	0	Yes	1	Yes	1	No	0	No	0	No	0	2	2	Palliative	Mutant		Left	No	No	Synchronous	1	1	1	wt	mut	wt	wt	wt	wt	wt	wt	wt	wt
SAAPKA	A	FOLFOX	No	No	No	Event	4.66491	Event	7.62155	Male	White	0	79.3374	Yes	1	No	0	Yes	1	Yes	1	No	0	No	0	Yes	1	3+	>3	Palliative	Mutant		Right	No	No	Synchronous	1	1	1	wt	mut	wt	mut	wt	wt	wt	wt	wt	wt
SAAPNH	B	FOLFOX	Yes	Yes	Yes	Event	4.3364	Event	12.8121	Female	White	1	66.9514	Yes	1	No	0	Yes	1	No	0	No	0	No	0	No	0	2	2	Palliative	Wild Type		Left	No	No	Metachronous	1	1	1	wt	wt	mut	wt	wt	wt	mut	mut	wt	wt
SAARFT	A	FOLFOX	No	No	Yes	Event	3.64652	Censor	64.6189	Male	White	0	43.0472	Yes	1	Yes	1	Yes	1	Yes	1	No	0	No	0	Yes	1	3+	>3	Palliative	Wild Type		Left	No	No	Synchronous	1	1	0	wt	wt	wt	wt	wt	wt	wt	mut	wt	wt
SAARFU	B	FOLFOX	Yes	No	Yes	Censor	42.5427	Censor	74.343	Male	White	0	60.6845	No	0	No	0	No	0	No	0	Yes	1	No	0	No	0	1	1	Palliative	Wild Type		Unknown	Yes	No	Metachronous	1	0	0	wt	wt	wt	wt	wt	wt	wt	wt	wt	wt
SAARHE	B	FOLFOX	No	No	Yes	Event	7.32589	Event	25.8213	Female	White	0	22.9131	No	0	No	0	No	0	Yes	1	No	0	No	0	No	0	1	1	Curative Intent	Wild Type		Unknown	No	Yes	Synchronous	1	1	1	wt	wt	mut	wt	wt	wt	wt	wt	wt	wt
SAARIJ	A	FOLFIRI	No	No	Yes	Event	30.3548	Event	48.1275	Female	White	0	67.2416	No	0	No	0	No	0	Yes	1	No	0	No	0	No	0	1	1	Palliative	Wild Type	No	Right	No	Yes	Synchronous	1	1	1	wt	wt	wt	mut	wt	wt	wt	wt	wt	wt
SAARLC	B	FOLFOX	No	No	Yes	Event	16.4258	Event	60.9724	Female	White	0	60.7666	No	0	No	0	Yes	1	Yes	1	No	0	No	0	No	0	2	2	Palliative	Wild Type		Left	No	No	Synchronous	1	1	1	wt	mut	wt	wt	wt	wt	wt	wt	wt	wt
SAARNX	A	FOLFOX	No	No	Yes	Event	7.85151	Event	53.6137	Female	White	1	57.0431	No	0	No	0	No	0	Yes	1	No	0	No	0	No	0	1	1	Curative Intent	Wild Type	Yes	Left	No	Yes	Synchronous	1	1	1	wt	wt	wt	wt	wt	mut	wt	wt	wt	wt
SAARPS	B	FOLFOX	No	No	Yes	Event	7.26018	Event	51.6097	Male	White	0	38.5298	No	0	Yes	1	No	0	Yes	1	No	0	No	0	No	0	2	2	Palliative	Wild Type		Left	No	No	Synchronous	1	1	1	wt	wt	wt	wt	wt	wt	wt	wt	wt	wt
SAARRS	A	FOLFOX	No	No	Yes	Event	26.3798	Censor	56.1104	Male	White	0	45.6756	No	0	Yes	1	No	0	No	0	No	0	No	0	No	0	1	1	Palliative	Wild Type		Left	No	No	Synchronous	1	1	0	wt	wt	mut	wt	wt	wt	wt	wt	wt	wt
SAARSM	B	FOLFOX	No	No	Yes	Event	3.64652	Event	10.5125	Female		0	67.7618	No	0	No	0	Yes	1	Yes	1	No	0	No	0	No	0	2	2	Palliative	Wild Type		Right	No	No	Synchronous	1	1	1	wt	wt	wt	mut	wt	wt	wt	wt	wt	wt
SAARVC	A	FOLFOX	No	No	Yes	Event	18.6268	Event	43.134	Female	African American	1	71.7728	No	0	No	0	No	0	Yes	1	No	0	No	0	No	0	1	1	Palliative	Wild Type		Left	No	Yes	Synchronous	1	1	1	wt	mut	wt	wt	wt	wt	wt	mut	wt	wt
SAASBM	A	FOLFOX	No	No	Yes	Event	29.0407	Event	43.7911	Female	White	1	60.7995	No	0	Yes	1	Yes	1	No	0	No	0	No	0	No	0	2	2	Palliative	Wild Type		Right	No	No	Synchronous	1	1	1	wt	wt	mut	wt	wt	wt	wt	wt	wt	wt
SAASCT	B	FOLFIRI	No	No	Yes	Event	55.5848	Censor	55.7819	Male	White	1	53.87	No	0	No	0	No	0	Yes	1	No	0	No	0	No	0	1	1	Palliative	Wild Type		Left	Yes	Yes	Synchronous	1	1	0	wt	wt	wt	mut	wt	wt	wt	wt	wt	wt
SAASEA	A	FOLFOX	No	No	Yes	Event	10.8739	Event	24.343	Male	White	0	37.1417	No	0	No	0	No	0	Yes	1	No	0	No	0	No	0	1	1	Palliative	Wild Type		Left	No	Yes	Synchronous	1	1	1	wt	wt	wt	wt	wt	wt	wt	wt	wt	wt
SABDJR	A	FOLFOX	No	No	Yes	Event	7.5887	Event	14.4547	Female	White	0	58.5599	Yes	1	No	0	Yes	1	Yes	1	Yes	1	No	0	No	0	3+	>3	Palliative	Wild Type		Left	No	No	Synchronous	1	1	1	wt	wt	mut	wt	wt	wt	wt	wt	wt	wt
SABDSL	A	FOLFOX	No	No	Yes	Event	10.611	Event	23.5874	Male	White	0	58.1218	No	0	No	0	No	0	Yes	1	No	0	No	0	No	0	1	1	Palliative	Wild Type		Right	No	Yes	Synchronous	1	1	1	wt	wt	mut	wt	wt	wt	wt	wt	wt	wt
SABDZF	A	FOLFOX	No	No	Yes	Event	5.65046	Event	10.0854	Female	White	0	71.6222	No	0	Yes	1	No	0	No	0	No	0	No	0	No	0	1	1	Palliative	Wild Type		Left	No	No	Synchronous	1	1	1	wt	wt	wt	wt	wt	wt	wt	wt	wt	wt
SABEEH	B	FOLFOX	No	No	Yes	Event	13.8305	Event	13.8305	Male	White	1	72.9172	No	0	No	0	No	0	Yes	1	No	0	No	0	No	0	1	1	Palliative	Wild Type		Unknown	No	Yes	Synchronous	1	1	1	wt	wt	wt	wt	wt	wt	wt	mut	wt	wt
SABEGF	A	FOLFOX	No	No	Yes	Event	7.75296	Event	24.2444	Male	White	0	48.7064	No	0	No	0	No	0	Yes	1	No	0	No	0	No	0	1	1	Palliative	Wild Type	No	Left	No	Yes	Synchronous	1	1	1	wt	wt	wt	wt	wt	wt	wt	wt	wt	wt
SABEVP	B	FOLFIRI	No	No	No	Event	1.70828	Event	1.70828	Female	African American	1	76.0739	No	0	No	0	Yes	1	Yes	1	No	0	No	0	No	0	2	2	Palliative	Mutant		Right	No	No	Synchronous	1	1	1	wt	mut	wt	wt	wt	wt	wt	wt	wt	wt
SABEZU	A	FOLFIRI	No	No	Yes	Event	9.65834	Censor	39.3233	Male	White	0	61.1992	No	0	Yes	1	Yes	1	No	0	No	0	No	0	No	0	2	2	Palliative	Wild Type		Left	No	No	Synchronous	1	1	0	wt	wt	wt	wt	wt	wt	wt	wt	wt	wt
SABMKA	B	FOLFIRI	No	No	Yes	Event	2.13535	Event	5.61761	Male	White	0	58.0917	No	0	No	0	No	0	Yes	1	No	0	No	0	No	0	1	1	Palliative	Wild Type		Right	No	Yes	Synchronous	1	1	1	wt	wt	mut	wt	wt	wt	wt	wt	wt	wt
SABMZT	B	FOLFIRI	No	No	Yes	Censor	24.343	Censor	24.343	Female	Asian	1	41.9767	No	0	No	0	No	0	Yes	1	No	0	No	0	No	0	1	1	Palliative	Wild Type		Left	No	Yes	Synchronous	1	0	0	wt	wt	wt	wt	wt	wt	wt	wt	wt	wt
SACEZD	B	FOLFOX	No	No	Yes	Event	13.042	Event	24.7043	Male	White	0	52.8487	No	0	No	0	No	0	Yes	1	No	0	No	0	No	0	1	1	Palliative	Wild Type		Right	No	Yes	Synchronous	1	1	1	wt	mut	wt	wt	wt	wt	wt	wt	wt	wt
SACHCS	B	FOLFOX	No	No	Yes	Event	12.3193	Censor	54.5992	Female	White	0	51.2225	No	0	Yes	1	No	0	No	0	No	0	No	0	No	0	1	1	Palliative	Wild Type		Left	No	No	Synchronous	1	1	0	wt	wt	wt	wt	wt	wt	wt	wt	wt	wt
SAAAGP	B	FOLFIRI	No	No	Yes	Event	10.0854	Event	24.8686	Male	White	1	54.6064	No	0	No	0	No	0	Yes	1	No	0	No	0	No	0	1	1	Palliative	Wild Type		Left	No	Yes	Synchronous	1	1	1	wt	wt	wt	wt	wt	mut	wt	mut	wt	wt
SAAAKP	A	FOLFOX	No	No	Yes	Event	6.40604	Event	20.565	Female	African American	0	34.8364	No	0	No	0	Yes	1	Yes	1	No	0	No	0	No	0	2	2	Palliative	Wild Type		Left	No	No	Synchronous	1	1	1	wt	mut	wt	wt	wt	wt	wt	wt	wt	wt
SAAAUD	B	FOLFOX	No	No	Yes	Event	9.19842	Event	43.0355	Female	White	1	53.3415	No	0	No	0	No	0	Yes	1	No	0	No	0	No	0	1	1	Palliative	Wild Type		Left	No	Yes	Metachronous	1	1	1	wt	wt	wt	wt	wt	wt	wt	wt	wt	wt
SAAAYC	A	FOLFIRI	No	No	Yes	Event	11.498	Event	25.5256	Male	White	1	57.2841	No	0	No	0	No	0	Yes	1	No	0	No	0	No	0	1	1	Curative Intent	Wild Type		Right	No	Yes	Synchronous	1	1	1	mut	wt	wt	wt	wt	wt	wt	mut	wt	wt
SAAAYX	B	FOLFOX	No	No	Yes	Event	21.7477	Event	21.7477	Male	White	1	58.883	No	0	Yes	1	No	0	No	0	No	0	No	0	Yes	1	2	2	Palliative	Wild Type		Left	No	No	Synchronous	1	1	1	wt	wt	wt	wt	wt	wt	wt	wt	wt	wt
SAAAZS	A	FOLFOX	No	No	Yes	Event	8.01577	Censor	25.9855	Male	White	0	40.7584	Yes	1	No	0	Yes	1	No	0	No	0	No	0	No	0	2	2	Palliative	Wild Type		Right	No	No	Synchronous	1	1	0	wt	mut	wt	wt	wt	wt	wt	wt	wt	wt
SAABAZ	B	FOLFOX	No	No	Yes	Event	25.9527	Event	30.5519	Male	White	1	57.7988	No	0	No	0	No	0	Yes	1	No	0	No	0	No	0	1	1	Curative Intent	Wild Type		Left	No	Yes	Synchronous	1	1	1	wt	wt	wt	wt	wt	wt	wt	wt	wt	wt
SAABDC	A	FOLFOX	No	No	Yes	Censor	3.58081	Censor	41.9514	Male	White	0	41.9603	No	0	No	0	No	0	Yes	1	No	0	No	0	No	0	1	1	Palliative	Wild Type	Yes	Left	No	Yes	Synchronous	1	0	0	wt	wt	wt	wt	wt	wt	wt	wt	wt	wt
SAABFT	A	FOLFOX	No	No	Yes	Event	5.71616	Event	5.71616	Male	African American	1	47.0691	No	0	Yes	1	Yes	1	Yes	1	No	0	No	0	No	0	3+	>3	Palliative	Wild Type		Right	No	No	Synchronous	1	1	1	wt	wt	mut	wt	wt	mut	wt	wt	wt	wt
SAABLZ	B	FOLFOX	No	No	Yes	Censor	23.456	Censor	23.456	Female	White	0	56.5394	No	0	No	0	Yes	1	No	0	No	0	No	0	Yes	1	2	2	Palliative	Wild Type		Left	No	No	Synchronous	1	0	0	wt	wt	wt	wt	wt	wt	wt	wt	wt	wt
SAABNG	A	FOLFIRI	Yes	No	Yes	Event	18.7254	Event	28.0552	Female	White	0	64.4052	No	0	No	0	Yes	1	No	0	No	0	No	0	No	0	1	1	Palliative	Wild Type		Left	No	No	Metachronous	1	1	1	wt	mut	wt	wt	wt	mut	wt	wt	wt	wt
SAABPR	A	FOLFIRI	No	No	Yes	Event	19.1524	Event	41.0972	Male	White	1	74.1547	No	0	No	0	Yes	1	Yes	1	No	0	No	0	Yes	1	3+	>3	Palliative	Wild Type		Left	No	No	Synchronous	1	1	1	wt	wt	wt	wt	wt	wt	wt	wt	wt	wt
SAABPT	B	FOLFIRI	No	No	Yes	Event	33.2129	Censor	45.0723	Male	American Indian or Alaska Native	0	46.0233	No	0	No	0	No	0	Yes	1	No	0	No	0	No	0	1	1	Palliative	Wild Type	Yes	Transverse	No	Yes	Synchronous	1	1	0	wt	wt	wt	wt	wt	wt	wt	wt	wt	wt
SAABSC	B	FOLFOX	No	No	Yes	Event	12.8449	Event	44.3824	Male	White	0	48.7337	No	0	No	0	No	0	Yes	1	No	0	No	0	No	0	1	1	Palliative	Wild Type		Right	No	Yes	Synchronous	1	1	1	wt	wt	wt	wt	wt	wt	wt	wt	wt	wt
SAABUF	B	FOLFOX	No	No	Yes	Event	4.23784	Event	4.23784	Male	White	0	70.6804	No	0	No	0	No	0	Yes	1	No	0	No	0	No	0	1	1	Palliative	Wild Type		Left	No	Yes	Synchronous	1	1	1	wt	wt	wt	wt	wt	wt	wt	wt	wt	wt
SAABZF	B	FOLFIRI	Yes	No	Yes	Event	9.8226	Censor	28.318	Male	White	0	48.167	No	0	Yes	1	No	0	No	0	No	0	No	0	No	0	1	1	Palliative	Wild Type		Left	No	No	Metachronous	1	1	0	wt	wt	wt	wt	wt	wt	wt	wt	wt	wt
SAACCA	B	FOLFOX	No	No	Yes	Event	25	Censor	39.0604	Male	White	0	59.0363	No	0	No	0	Yes	1	Yes	1	No	0	No	0	No	0	2	2	Palliative	Wild Type		Transverse	No	No	Synchronous	1	1	0	wt	wt	wt	mut	wt	wt	wt	wt	wt	wt
SAACKS	A	FOLFOX	No	No	Yes	Event	7.42444	Event	17.707	Male	White	0	73.0678	No	0	No	0	Yes	1	Yes	1	No	0	No	0	No	0	2	2	Palliative	Wild Type		Right	No	No	Synchronous	1	1	1	wt	wt	mut	wt	wt	wt	wt	mut	wt	wt
SAACUK	A	FOLFOX	No	No	Yes	Event	23.0289	Censor	52.8581	Male	White	0	55.2827	No	0	No	0	No	0	Yes	1	No	0	No	0	No	0	1	1	Curative Intent	Wild Type	Yes	Left	No	Yes	Synchronous	1	1	0	wt	wt	wt	wt	wt	wt	wt	wt	wt	wt
SAACWM	A	FOLFOX	No	No	Yes	Event	2.13535	Event	7.6544	Female	White	0	70.5133	No	0	No	0	No	0	Yes	1	No	0	No	0	No	0	1	1	Palliative	Wild Type		Right	No	Yes	Synchronous	1	1	1	wt	wt	mut	wt	wt	wt	wt	wt	wt	wt
SAACXP	A	FOLFOX	No	No	Yes	Event	17.7727	Event	34.7898	Female	White	0	50.8501	No	0	No	0	Yes	1	No	0	No	0	No	0	No	0	1	1	Palliative	Wild Type		Left	No	No	Metachronous	1	1	1	wt	wt	wt	wt	wt	wt	wt	wt	wt	wt
SAAEFC	B	FOLFIRI	No	No	Yes	Event	2.03679	Event	39.3233	Male	White	0	58.9213	No	0	No	0	No	0	Yes	1	No	0	No	0	No	0	1	1	Palliative	Wild Type		Left	No	Yes	Synchronous	1	1	1	wt	wt	wt	wt	wt	wt	wt	wt	wt	wt
SAAEFT	B	FOLFOX	No	No	Yes	Event	10.8739	Event	10.8739	Female	Asian	0	72.835	No	0	No	0	Yes	1	No	0	No	0	No	0	Yes	1	2	2	Palliative	Wild Type		Right	No	No	Synchronous	1	1	1	wt	mut	wt	wt	wt	wt	wt	wt	wt	wt
SAAEHN	A	FOLFOX	No	No	Yes	Censor	35.4796	Censor	86.0381	Female	White	1	63.54	No	0	No	0	No	0	Yes	1	No	0	No	0	No	0	1	1	Curative Intent	Wild Type	Yes	Left	No	Yes	Synchronous	1	0	0	wt	wt	wt	wt	wt	wt	wt	wt	wt	wt
SAAEHT	A	FOLFOX	No	No	Yes	Event	10.5782	Event	30.0591	Female	White	0	76.3368	No	0	No	0	No	0	Yes	1	No	0	No	0	No	0	1	1	Curative Intent	Wild Type		Left	No	Yes	Synchronous	1	1	1	wt	wt	wt	wt	wt	wt	wt	mut	wt	wt
SAAEIX	B	FOLFIRI	Yes	No	No	Event	7.42444	Event	19.6452	Female	African American	1	50.486	No	0	No	0	No	0	Yes	1	No	0	No	0	No	0	1	1	Palliative	Undetermined		Left	No	Yes	Metachronous	1	1	1	wt	mut	wt	wt	wt	wt	wt	wt	wt	wt
SAAELZ	B	FOLFOX	No	No	Yes	Event	3.64652	Event	8.90276	Male	White	1	70.694	No	0	Yes	1	Yes	1	No	0	No	0	No	0	No	0	2	2	Palliative	Wild Type		Right	No	No	Synchronous	1	1	1	wt	wt	wt	mut	wt	wt	wt	wt	wt	wt
SAAEMY	A	FOLFIRI	No	No	Yes	Event	10.2825	Event	51.8725	Female	White	0	36.3012	Yes	1	No	0	No	0	No	0	No	0	No	0	No	0	1	1	Palliative	Wild Type		Right	No	No	Metachronous	1	1	1	wt	wt	wt	wt	wt	wt	wt	wt	wt	wt
SAAFPG	A	FOLFOX	No	No	Yes	Event	7.22733	Event	14.3561	Male	White	0	52.1177	No	0	No	0	No	0	Yes	1	No	0	No	0	No	0	1	1	Palliative	Wild Type		Left	No	Yes	Synchronous	1	1	1	wt	wt	wt	wt	wt	wt	wt	wt	wt	wt
SAAGPE	B	FOLFOX	No	No	No	Event	1.70828	Event	23.5545	Female	White	0	66.3792	No	0	No	0	No	0	Yes	1	No	0	No	0	No	0	1	1	Curative Intent	Mutant	Yes	Right	No	Yes	Synchronous	1	1	1	wt	mut	wt	wt	wt	wt	wt	wt	wt	wt
SAAGZT	A	FOLFOX	No	No	Yes	Event	9.19842	Event	29.0079	Male	White	0	53.3333	No	0	No	0	Yes	1	Yes	1	No	0	No	0	Yes	1	3+	>3	Palliative	Wild Type		Right	No	No	Synchronous	1	1	1	wt	wt	wt	wt	wt	wt	wt	wt	wt	wt
SAAHBJ	A	FOLFOX	No	No	Yes	Event	42.6413	Censor	70.5322	Male	White	0	46.0589	No	0	No	0	No	0	Yes	1	No	0	No	0	No	0	1	1	Curative Intent	Wild Type	Yes	Left	No	Yes	Synchronous	1	1	0	wt	wt	wt	wt	wt	wt	wt	mut	wt	wt
SAAHEU	A	FOLFIRI	No	No	Yes	Event	9.06702	Event	10.9067	Female	White	1	72.9227	No	0	Yes	1	No	0	Yes	1	No	0	No	0	No	0	2	2	Palliative	Wild Type		Right	No	No	Synchronous	1	1	1	wt	wt	mut	wt	wt	mut	wt	wt	wt	wt
SAAHLI	B	FOLFOX	No	No	Yes	Event	8.6071	Censor	70.795	Female	White	0	49.4784	No	0	No	0	No	0	Yes	1	No	0	No	0	No	0	1	1	Palliative	Wild Type		Right	No	Yes	Synchronous	1	1	0	wt	wt	mut	wt	mut	wt	wt	wt	wt	wt
SAAHPI	B	FOLFOX	No	No	No	Event	2.1682	Event	16.2615	Female	White	0	75.8741	No	0	No	0	No	0	Yes	1	No	0	No	0	No	0	1	1	Palliative	Mutant		Right	No	Yes	Synchronous	1	1	1	wt	mut	wt	wt	wt	mut	wt	wt	wt	wt
SAAHSM	B	FOLFOX	No	No	Yes	Censor	8.01577	Censor	8.01577	Male	White	0	61.2211	No	0	No	0	Yes	1	No	0	No	0	No	0	No	0	1	1	Palliative	Wild Type	No	Right	No	No	Synchronous	1	0	0	wt	mut	wt	wt	wt	wt	wt	wt	wt	wt
SAAKIB	B	FOLFIRI	No	No	Yes	Event	1.44547	Event	18.6597	Male	White	1	79.7947	No	0	No	0	No	0	Yes	1	No	0	No	0	No	0	1	1	Palliative	Wild Type		Unknown	No	Yes	Missing	1	1	1	wt	wt	wt	mut	wt	wt	wt	wt	wt	wt
SAAKLS	A	FOLFOX	No	No	Yes	Event	7.98292	Event	31.2089	Male	African American	0	50.1136	Yes	1	No	0	Yes	1	Yes	1	No	0	No	0	Yes	1	3+	>3	Palliative	Wild Type		Left	No	No	Synchronous	1	1	1	wt	wt	wt	wt	wt	wt	wt	wt	wt	wt
SAAKLY	A	FOLFOX	No	No	Yes	Event	14.1919	Event	25.3285	Male	White	1	66.0397	No	0	Yes	1	No	0	Yes	1	No	0	No	0	No	0	2	2	Palliative	Wild Type		Transverse	No	No	Synchronous	1	1	1	wt	mut	wt	wt	wt	wt	wt	wt	wt	wt
SAAMDY	A	FOLFOX	No	No	Yes	Event	22.0434	Event	33.3443	Male	White	1	61.2704	Yes	1	Yes	1	Yes	1	No	0	No	0	No	0	No	0	3+	>3	Palliative	Wild Type		Left	No	No	Synchronous	1	1	1	wt	mut	wt	wt	wt	wt	wt	wt	wt	wt
SAANCM	A	FOLFOX	No	No	No	Event	1.51117	Event	11.1038	Female	African American	1	54.705	No	0	Yes	1	Yes	1	Yes	1	No	0	No	0	No	0	3+	>3	Palliative	Mutant		Right	No	No	Synchronous	1	1	1	wt	mut	wt	wt	wt	wt	wt	wt	wt	wt
SAANCT	A	FOLFOX	Yes	Yes	No	Event	19.5466	Event	42.5099	Female	White	0	50.1054	No	0	No	0	No	0	Yes	1	Yes	1	No	0	No	0	2	2	Palliative	Mutant		Left	No	No	Metachronous	1	1	1	wt	mut	wt	wt	wt	wt	wt	wt	wt	wt
SAANDA	B	FOLFIRI	No	No	Yes	Event	3.15375	Event	8.86991	Female	White	1	43.8576	No	0	Yes	1	No	0	No	0	No	0	No	0	Yes	1	2	2	Palliative	Wild Type		Left	No	No	Synchronous	1	1	1	wt	wt	wt	wt	wt	wt	wt	mut	wt	wt
SAANDK	B	FOLFOX	No	No	Yes	Censor	7.32589	Censor	79.3693	Female	White	1	53.4976	No	0	No	0	No	0	Yes	1	No	0	No	0	No	0	1	1	Curative Intent	Wild Type	Yes	Left	No	Yes	Synchronous	1	0	0	wt	mut	wt	wt	wt	wt	wt	wt	wt	wt
SAANJG	A	FOLFOX	No	No	Yes	Event	9.19842	Event	17.1156	Female	White	0	44.1588	No	0	No	0	Yes	1	Yes	1	No	0	No	0	Yes	1	3+	>3	Palliative	Wild Type		Unknown	No	No	Synchronous	1	1	1	wt	wt	wt	wt	wt	wt	wt	wt	wt	wt
SAANJI	B	FOLFOX	No	No	No	Event	9.8226	Event	20.0723	Male	White	1	79.4059	No	0	No	0	No	0	Yes	1	No	0	No	0	No	0	1	1	Missing	Mutant		Left	No	Yes	Metachronous	1	1	1	wt	mut	wt	wt	wt	wt	wt	wt	wt	wt
SAANJN	A	FOLFOX	No	No	Yes	Event	16.6229	Event	35.7424	Male	White	1	58.2615	Yes	1	No	0	No	0	Yes	1	No	0	No	0	No	0	2	2	Palliative	Wild Type	No	Left	No	No	Synchronous	1	1	1	wt	wt	wt	wt	wt	wt	wt	wt	wt	wt
SAANRP	A	FOLFOX	No	No	Yes	Event	20.8607	Event	36.8922	Female	White	1	53.8344	No	0	Yes	1	No	0	No	0	No	0	No	0	No	0	1	1	Palliative	Wild Type		Right	No	No	Synchronous	1	1	1	wt	wt	wt	wt	wt	wt	wt	wt	wt	wt
SAANRR	A	FOLFOX	No	No	Yes	Event	8.93561	Event	39.5861	Female	White	0	57.0157	No	0	No	0	No	0	Yes	1	No	0	No	0	No	0	1	1	Curative Intent	Wild Type	Yes	Right	No	Yes	Synchronous	1	1	1	wt	mut	wt	wt	wt	wt	wt	wt	wt	wt
SAANRV	A	FOLFOX	No	No	Yes	Event	11.0053	Event	22.0434	Female	White	1	74.6858	No	0	Yes	1	No	0	Yes	1	No	0	No	0	No	0	2	2	Palliative	Wild Type		Left	No	No	Synchronous	1	1	1	wt	wt	wt	wt	wt	wt	wt	wt	wt	wt
SAANRZ	B	FOLFOX	No	No	Yes	Censor	31.5046	Censor	31.5046	Male	African American	0	61.7769	No	0	No	0	No	0	Yes	1	No	0	No	0	No	0	1	1	Palliative	Wild Type	Yes	Right	No	Yes	Synchronous	1	0	0	wt	wt	wt	wt	wt	wt	wt	wt	wt	wt
SAANSH	B	FOLFOX	No	No	No	Event	16.6557	Event	33.7385	Female	White	0	64.5969	Yes	1	Yes	1	No	0	Yes	1	No	0	No	0	No	0	3+	>3	Palliative	Mutant	Yes	Transverse	No	No	Synchronous	1	1	1	wt	mut	wt	wt	wt	wt	wt	mut	wt	wt
SAANSJ	B	FOLFOX	No	No	Yes	Event	25.887	Event	63.6991	Female	White	0	65.4648	No	0	No	0	Yes	1	Yes	1	No	0	No	0	No	0	2	2	Palliative	Wild Type	Yes	Left	No	No	Metachronous	1	1	1	wt	wt	wt	wt	wt	wt	wt	wt	wt	wt
SAANYV	A	FOLFOX	No	No	Yes	Event	21.0578	Event	49.0802	Female	White	0	63.5948	No	0	Yes	1	No	0	Yes	1	No	0	No	0	Yes	1	3+	>3	Palliative	Wild Type		Left	No	No	Synchronous	1	1	1	wt	wt	mut	wt	wt	wt	wt	wt	wt	wt
SAANZG	B	FOLFOX	No	No	Yes	Event	3.54796	Event	13.4691	Female	White	1	64.2519	No	0	Yes	1	No	0	Yes	1	No	0	No	0	Yes	1	3+	>3	Palliative	Wild Type		Right	No	No	Synchronous	1	1	1	wt	wt	mut	wt	wt	wt	wt	mut	wt	wt
SAANZP	A	FOLFOX	Yes	No	No	Event	8.27858	Event	14.5204	Female	White	0	73.7331	No	0	No	0	No	0	Yes	1	No	0	No	0	No	0	1	1	Palliative	Mutant		Transverse	No	Yes	Synchronous	1	1	1	wt	mut	wt	wt	wt	wt	wt	wt	wt	wt
SAANZS	A	FOLFOX	No	No	Yes	Event	20.1708	Event	26.3469	Male	White	1	62.7077	Yes	1	Yes	1	No	0	No	0	No	0	No	0	No	0	2	2	Palliative	Wild Type		Left	No	No	Synchronous	1	1	1	wt	wt	wt	wt	wt	wt	wt	wt	wt	wt
SAANZT	B	FOLFOX	Yes	Yes	Yes	Event	13.7648	Event	73.7188	Male	White	1	60.5613	No	0	Yes	1	No	0	No	0	No	0	No	0	No	0	1	1	Palliative	Wild Type		Left	Yes	No	Synchronous	1	1	1	wt	wt	wt	wt	wt	wt	wt	wt	wt	wt
SAAPFA	A	FOLFOX	No	No	Yes	Event	21.9448	Event	21.9448	Female	Asian	0	23.1704	No	0	Yes	1	No	0	No	0	No	0	No	0	No	0	1	1	Palliative	Wild Type		Right	No	No	Synchronous	1	1	1	wt	wt	wt	wt	wt	wt	wt	wt	wt	wt
SAAPFU	B	FOLFOX	No	No	No	Event	3.61367	Event	23.7188	Female	White	0	59.6906	No	0	No	0	No	0	Yes	1	No	0	No	0	No	0	1	1	Palliative	Mutant		Right	No	Yes	Synchronous	1	1	1	wt	mut	wt	wt	wt	mut	wt	wt	wt	wt
SAAPHN	B	FOLFIRI	No	No	No	Event	10.1511	Event	40.6045	Female	White	0	57.0595	No	0	No	0	Yes	1	Yes	1	No	0	No	0	No	0	2	2	Curative Intent	Mutant		Left	No	No	Synchronous	1	1	1	wt	mut	wt	wt	wt	wt	wt	wt	wt	wt
SAAPHV	A	FOLFOX	Yes	Yes	No	Event	14.8489	Event	31.9974	Male	White	0	68.4134	Yes	1	No	0	No	0	Yes	1	No	0	No	0	No	0	2	2	Palliative	Mutant		Left	No	No	Metachronous	1	1	1	wt	mut	wt	wt	wt	mut	wt	wt	wt	wt
SAAPHY	B	FOLFIRI	No	No	Yes	Event	5.55191	Event	7.49014	Female	White	0	56.9637	No	0	No	0	No	0	Yes	1	No	0	No	0	No	0	1	1	Palliative	Wild Type		Left	No	Yes	Synchronous	1	1	1	wt	wt	wt	wt	wt	wt	wt	wt	wt	wt
SAAPIB	A	FOLFOX	No	No	Yes	Event	6.70171	Event	6.70171	Male	White	0	57.8946	No	0	No	0	No	0	Yes	1	No	0	No	0	No	0	1	1	Palliative	Wild Type		Left	No	Yes	Synchronous	1	1	1	wt	wt	wt	wt	wt	wt	wt	wt	wt	wt
SAAPIV	A	FOLFIRI	No	No	Yes	Event	21.1892	Event	43.7582	Female	White	1	67.5181	No	0	No	0	No	0	Yes	1	No	0	No	0	Yes	1	2	2	Curative Intent	Wild Type		Right	No	No	Synchronous	1	1	1	wt	wt	wt	wt	wt	wt	wt	mut	wt	wt
SAAPJE	B	FOLFOX	No	No	No	Event	15.7359	Event	52.3982	Male	White	1	70.9322	No	0	No	0	Yes	1	Yes	1	No	0	No	0	No	0	2	2	Curative Intent	Mutant	Yes	Left	No	No	Synchronous	1	1	1	wt	mut	wt	wt	wt	wt	wt	wt	wt	wt
SAAPJM	B	FOLFOX	No	No	Yes	Event	12.5164	Event	64.6846	Female	White	0	49.8426	No	0	No	0	Yes	1	Yes	1	No	0	No	0	No	0	2	2	Palliative	Wild Type	No	Transverse	No	No	Synchronous	1	1	1	wt	wt	wt	wt	wt	wt	wt	wt	wt	wt
SAAPLR	B	FOLFIRI	No	No	No	Event	10.611	Event	22.2076	Male	White	0	47.4196	No	0	No	0	Yes	1	Yes	1	No	0	No	0	Yes	1	3+	>3	Palliative	Mutant		Left	No	No	Synchronous	1	1	1	wt	mut	wt	wt	wt	wt	wt	wt	wt	wt
SAAPPL	A	FOLFOX	No	No	No	Event	19.6124	Event	19.6124	Male	White	0	72.1889	Yes	1	No	0	No	0	Yes	1	No	0	No	0	No	0	2	2	Palliative	Mutant		Right	No	No	Synchronous	1	1	1	wt	mut	wt	wt	wt	wt	wt	wt	wt	wt
SAAPPX	B	FOLFIRI	No	No	No	Event	5.32194	Event	19.4481	Female	White	0	83.4497	Yes	1	No	0	Yes	1	Yes	1	No	0	No	0	No	0	3+	>3	Missing	Mutant		Right	No	No	Synchronous	1	1	1	wt	mut	wt	wt	wt	wt	wt	wt	wt	wt
SAARER	B	FOLFOX	No	No	Yes	Event	23.0946	Censor	65.9658	Male	White	0	42.9076	No	0	No	0	No	0	Yes	1	No	0	No	0	No	0	1	1	Palliative	Wild Type		Left	No	Yes	Synchronous	1	1	0	wt	wt	wt	wt	wt	wt	wt	wt	wt	wt
SAARFA	B	FOLFOX	No	No	Yes	Event	8.70565	Event	12.5493	Male	White	0	51.0883	No	0	No	0	No	0	Yes	1	No	0	No	0	Yes	1	2	2	Palliative	Wild Type	No	Left	Yes	No	Synchronous	1	1	1	wt	wt	wt	wt	wt	wt	wt	wt	wt	wt
SAARFE	A	FOLFOX	No	No	Yes	Censor	8.27858	Censor	71.0907	Female	White	0	66.5051	No	0	No	0	No	0	Yes	1	No	0	No	0	No	0	1	1	Curative Intent	Wild Type	Yes	Left	No	Yes	Synchronous	1	0	0	wt	wt	wt	wt	wt	wt	wt	mut	wt	wt
SAARFY	A	FOLFOX	No	No	Yes	Event	11.3338	Event	27.3325	Male	White	0	71.5866	Yes	1	No	0	Yes	1	Yes	1	No	0	No	0	No	0	3+	>3	Palliative	Wild Type		Transverse	No	No	Metachronous	1	1	1	wt	wt	wt	wt	wt	wt	wt	wt	wt	wt
SAARKB	A	FOLFIRI	No	No	Yes	Event	27.4967	Event	35.1183	Male	White	0	48.6626	Yes	1	Yes	1	No	0	Yes	1	No	0	No	0	No	0	3+	>3	Palliative	Wild Type		Unknown	No	No	Synchronous	1	1	1	wt	mut	wt	wt	wt	wt	wt	wt	wt	wt
SAARKM	B	FOLFIRI	No	No	Yes	Event	16.7214	Event	18.4297	Male	White	0	58.2259	No	0	No	0	No	0	Yes	1	No	0	No	0	No	0	1	1	Curative Intent	Wild Type		Unknown	No	Yes	Metachronous	1	1	1	wt	mut	wt	wt	wt	wt	wt	wt	wt	wt
SAARLG	A	FOLFIRI	Yes	No	Yes	Event	6.27464	Event	16.8857	Male	African American	0	54.6968	No	0	No	0	Yes	1	No	0	No	0	No	0	Yes	1	2	2	Palliative	Wild Type		Left	No	No	Metachronous	1	1	1	wt	wt	wt	wt	wt	wt	wt	wt	wt	wt
SAARLK	A	FOLFOX	No	No	Yes	Event	1.77398	Censor	59.7569	Male	White	0	40.1342	No	0	Yes	1	No	0	No	0	No	0	No	0	No	0	1	1	Curative Intent	Wild Type	No	Left	No	No	Synchronous	1	1	0	wt	wt	wt	wt	wt	wt	wt	wt	wt	wt
SAARLP	B	FOLFOX	No	No	Yes	Event	13.5677	Event	52.8581	Male	White	0	57.5633	No	0	No	0	No	0	Yes	1	No	0	No	0	No	0	1	1	Palliative	Wild Type		Right	No	Yes	Synchronous	1	1	1	wt	wt	wt	mut	wt	wt	wt	wt	wt	wt
SAARLS	A	FOLFOX	No	No	Yes	Event	9.03417	Event	9.46124	Male	White	0	51.8275	No	0	No	0	No	0	Yes	1	No	0	No	0	No	0	1	1	Palliative	Wild Type		Left	No	Yes	Synchronous	1	1	1	wt	wt	mut	wt	wt	wt	wt	wt	wt	wt
SAARMR	B	FOLFOX	No	No	Yes	Event	21.6491	Censor	69.8095	Female	White	0	47.4278	No	0	No	0	Yes	1	Yes	1	No	0	No	0	No	0	2	2	Palliative	Wild Type	No	Left	No	No	Synchronous	1	1	0	wt	wt	mut	wt	wt	wt	wt	wt	wt	wt
SAARMW	A	FOLFIRI	No	No	Yes	Event	20.4993	Event	47.7661	Male	White	0	63.6085	No	0	No	0	No	0	Yes	1	No	0	No	0	No	0	1	1	Curative Intent	Wild Type	Yes	Left	No	Yes	Synchronous	1	1	1	wt	wt	wt	wt	wt	wt	wt	wt	wt	wt
SAARPX	A	FOLFOX	No	No	Yes	Event	5.45335	Event	12.6478	Male	White	0	32.4846	No	0	No	0	Yes	1	No	0	No	0	No	0	No	0	1	1	Palliative	Wild Type		Unknown	Yes	No	Synchronous	1	1	1	wt	wt	wt	wt	wt	wt	wt	wt	wt	wt
SAARRI	B	FOLFOX	No	No	Yes	Event	20.138	Event	35.8081	Male	White	0	74.7762	No	0	No	0	Yes	1	Yes	1	No	0	No	0	No	0	2	2	Curative Intent	Wild Type		Right	No	No	Metachronous	1	1	1	wt	wt	wt	wt	wt	wt	wt	wt	wt	wt
SAARTI	B	FOLFOX	No	No	Yes	Event	25.887	Censor	51.2812	Male	White	1	75.603	No	0	No	0	No	0	Yes	1	No	0	No	0	No	0	1	1	Palliative	Wild Type	No	Transverse	No	Yes	Synchronous	1	1	0	wt	wt	wt	wt	wt	wt	wt	wt	wt	wt
SAARUD	A	FOLFOX	No	No	Yes	Event	10.9067	Event	25.2628	Male	White	1	54.8939	No	0	No	0	No	0	Yes	1	No	0	No	0	Yes	1	2	2	Palliative	Wild Type		Left	No	No	Synchronous	1	1	1	wt	wt	wt	wt	wt	wt	wt	wt	wt	wt
SAARUE	A	FOLFOX	No	No	Yes	Event	13.502	Event	30.2891	Male	African American	0	76.9637	No	0	No	0	Yes	1	Yes	1	No	0	No	0	No	0	2	2	Palliative	Wild Type		Left	No	No	Synchronous	1	1	1	wt	wt	wt	wt	wt	wt	wt	wt	wt	wt
SAARVH	A	FOLFOX	No	No	Yes	Event	1.90539	Event	1.90539	Male	White	1	71.5318	No	0	Yes	1	No	0	No	0	No	0	No	0	No	0	1	1	Palliative	Wild Type		Left	No	No	Synchronous	1	1	1	wt	wt	mut	wt	wt	mut	wt	mut	wt	wt
SAARWP	B	FOLFOX	No	No	Yes	Event	9.42838	Event	35.2497	Female	White	0	64.8569	No	0	No	0	No	0	Yes	1	No	0	No	0	No	0	1	1	Palliative	Wild Type		Left	No	Yes	Synchronous	1	1	1	wt	wt	wt	wt	wt	wt	wt	wt	wt	wt
SAARZT	B	FOLFOX	No	No	Yes	Event	10.8081	Event	53.6137	Female	White	0	49.7577	Yes	1	No	0	Yes	1	Yes	1	No	0	No	0	No	0	3+	>3	Palliative	Wild Type		Left	No	No	Synchronous	1	1	1	wt	wt	wt	wt	wt	wt	wt	wt	wt	wt
SAASBT	B	FOLFIRI	No	No	Yes	Event	4.10644	Event	19.4152	Female	White	0	75.7563	Yes	1	No	0	No	0	No	0	No	0	No	0	No	0	1	1	Palliative	Wild Type		Right	No	No	Synchronous	1	1	1	wt	wt	mut	wt	wt	wt	wt	wt	wt	wt
SAASBV	B	FOLFOX	No	No	Yes	Event	5.97898	Event	12.3193	Female	White	0	67.7098	No	0	No	0	No	0	Yes	1	No	0	No	0	Yes	1	2	2	Palliative	Wild Type		Right	No	No	Metachronous	1	1	1	wt	wt	wt	wt	wt	wt	wt	wt	wt	wt
SAASBX	B	FOLFIRI	No	No	Yes	Event	25.887	Censor	37.5164	Male	White	1	57.5113	No	0	No	0	Yes	1	Yes	1	No	0	No	0	No	0	2	2	Palliative	Wild Type		Left	No	No	Synchronous	1	1	0	wt	wt	wt	wt	wt	wt	wt	wt	wt	wt
SAASCF	B	FOLFOX	No	No	Yes	Event	10.9396	Event	23.5217	Male	White	1	64.6105	No	0	No	0	No	0	Yes	1	No	0	No	0	No	0	1	1	Palliative	Wild Type		Left	No	Yes	Synchronous	1	1	1	wt	wt	wt	wt	wt	wt	wt	mut	wt	wt
SAASCM	A	FOLFIRI	No	No	Yes	Event	28.2852	Censor	51.9382	Male	White	1	38.9322	Yes	1	No	0	No	0	Yes	1	No	0	No	0	No	0	2	2	Palliative	Wild Type		Unknown	No	No	Synchronous	1	1	0	wt	wt	wt	wt	wt	wt	wt	wt	wt	wt
SAASDV	B	FOLFIRI	No	Yes	Yes	Event	22.3719	Censor	53.8108	Female	White	0	52.0438	No	0	No	0	Yes	1	No	0	No	0	No	0	No	0	1	1	Curative Intent	Wild Type	Yes	Left	No	No	Metachronous	1	1	0	wt	wt	wt	mut	wt	wt	wt	wt	wt	wt
SAASGJ	B	FOLFOX	No	No	Yes	Event	9.19842	Event	22.8318	Male	White	0	45.6893	No	0	No	0	No	0	Yes	1	No	0	No	0	No	0	1	1	Curative Intent	Wild Type	Yes	Left	No	Yes	Synchronous	1	1	1	wt	wt	mut	wt	wt	mut	wt	wt	wt	wt
SAASGW	B	FOLFOX	No	No	Yes	Event	27.1025	Event	32.5558	Female	White	1	55.4031	No	0	No	0	No	0	Yes	1	No	0	No	0	No	0	1	1	Curative Intent	Wild Type	Yes	Left	No	Yes	Synchronous	1	1	1	wt	wt	wt	wt	wt	wt	wt	wt	wt	wt
SAASHL	A	FOLFOX	Yes	No	Yes	Event	44.021	Event	45.5322	Female	White	1	55.9014	No	0	No	0	Yes	1	No	0	No	0	No	0	Yes	1	2	2	Palliative	Wild Type		Left	No	No	Metachronous	1	1	1	wt	mut	wt	wt	wt	wt	wt	wt	wt	wt
SAASIW	A	FOLFOX	No	No	Yes	Event	5.3548	Event	41.82	Male	African American	0	51.1075	No	0	Yes	1	No	0	No	0	No	0	No	0	No	0	1	1	Palliative	Wild Type		Right	No	No	Synchronous	1	1	1	wt	wt	mut	wt	wt	wt	wt	mut	mut	wt
SAASJI	A	FOLFOX	No	No	Yes	Event	6.01183	Event	12.8778	Male	White	0	55.9097	No	0	No	0	No	0	Yes	1	No	0	No	0	No	0	1	1	Palliative	Wild Type		Left	No	Yes	Synchronous	1	1	1	wt	wt	wt	wt	wt	wt	wt	wt	wt	wt
SAASKF	A	FOLFOX	No	No	Yes	Event	4.69777	Event	4.69777	Male	White	1	51.614	No	0	No	0	No	0	Yes	1	No	0	No	0	Yes	1	2	2	Palliative	Wild Type		Left	No	No	Synchronous	1	1	1	wt	wt	wt	wt	wt	wt	wt	wt	wt	wt
SAASRY	A	FOLFOX	No	No	Yes	Event	9.00131	Censor	46.1235	Male	White	0	73.7796	No	0	Yes	1	No	0	Yes	1	No	0	No	0	No	0	2	2	Palliative	Wild Type		Left	No	No	Synchronous	1	1	0	wt	mut	wt	wt	wt	mut	wt	wt	wt	wt
SAASTB	A	FOLFOX	No	No	Yes	Event	10.7753	Event	10.7753	Female	White	0	74.9925	Yes	1	Yes	1	No	0	Yes	1	No	0	No	0	No	0	3+	>3	Palliative	Wild Type		Left	Yes	No	Synchronous	1	1	1	wt	wt	mut	wt	wt	wt	wt	wt	wt	wt
SAAUNR	B	FOLFOX	No	No	Yes	Event	6.4389	Event	11.071	Male	White	0	64.0876	No	0	No	0	No	0	Yes	1	No	0	No	0	No	0	1	1	Palliative	Wild Type		Left	No	Yes	Synchronous	1	1	1	wt	wt	mut	wt	wt	wt	wt	wt	wt	wt
SAAWFJ	A	FOLFIRI	No	No	Yes	Censor	3.90933	Censor	71.2221	Male	White	1	66.5572	No	0	No	0	No	0	Yes	1	No	0	No	0	No	0	1	1	Palliative	Wild Type	Yes	Left	No	Yes	Synchronous	1	0	0	wt	wt	wt	wt	wt	wt	wt	wt	wt	wt
SAAXIG	B	FOLFOX	No	No	Yes	Event	9.19842	Event	10.1511	Male	White	1	51.4771	Yes	1	Yes	1	Yes	1	Yes	1	No	0	No	0	No	0	3+	>3	Palliative	Wild Type		Transverse	No	No	Synchronous	1	1	1	wt	wt	wt	wt	mut	wt	wt	wt	wt	wt
SABCTJ	A	FOLFIRI	No	No	Yes	Event	17.8384	Event	31.7346	Female	White	0	47.5702	No	0	Yes	1	No	0	Yes	1	No	0	No	0	No	0	2	2	Palliative	Wild Type		Left	No	No	Metachronous	1	1	1	wt	wt	wt	wt	wt	wt	wt	wt	wt	wt
SABDMS	A	FOLFOX	No	No	Yes	Event	16.3929	Event	61.2024	Female	White	0	39.9644	No	0	No	0	No	0	Yes	1	No	0	No	0	No	0	1	1	Palliative	Wild Type	Yes	Left	No	Yes	Metachronous	1	1	1	wt	wt	wt	wt	wt	wt	wt	wt	wt	wt
SABDVL	A	FOLFOX	No	No	Yes	Event	17.0828	Event	33.5085	Female	White	0	50.0972	No	0	No	0	No	0	Yes	1	No	0	No	0	No	0	1	1	Palliative	Wild Type		Transverse	No	Yes	Synchronous	1	1	1	wt	wt	wt	mut	wt	wt	wt	wt	wt	wt
SABDWP	B	FOLFOX	No	No	No	Censor	40.4402	Censor	63.1078	Male	White	1	69.1691	No	0	No	0	Yes	1	Yes	1	No	0	No	0	No	0	2	2	Palliative	Mutant	Yes	Left	No	No	Synchronous	1	0	0	wt	mut	wt	wt	wt	wt	wt	wt	wt	wt
SABDXJ	B	FOLFOX	No	No	Yes	Event	2.69382	Event	11.728	Male	White	1	52.449	No	0	No	0	No	0	Yes	1	No	0	No	0	No	0	1	1	Palliative	Wild Type		Left	No	Yes	Synchronous	1	1	1	wt	wt	mut	wt	wt	mut	wt	wt	wt	wt
SABECX	A	FOLFOX	No	No	Yes	Event	10.0197	Event	32.6873	Male	White	0	54.4914	No	0	No	0	Yes	1	Yes	1	No	0	No	0	Yes	1	3+	>3	Palliative	Wild Type		Left	No	No	Synchronous	1	1	1	wt	wt	wt	wt	wt	wt	wt	wt	wt	wt
SABEDT	A	FOLFIRI	No	Yes	Yes	Event	24.5072	Event	33.5414	Male	White	1	79.5236	Yes	1	No	0	No	0	Yes	1	No	0	No	0	No	0	2	2	Palliative	Wild Type		Left	No	No	Synchronous	1	1	1	wt	wt	wt	wt	wt	wt	wt	wt	wt	wt
SABEEP	B	FOLFOX	No	No	No	Event	6.99737	Event	18.8239	Female	White	1	32.5613	No	0	No	0	No	0	Yes	1	No	0	No	0	No	0	1	1	Palliative	Mutant		Transverse	No	Yes	Synchronous	1	1	1	wt	mut	wt	wt	wt	wt	wt	wt	wt	wt
SABEFB	B	FOLFIRI	No	No	No	Event	12.1222	Event	31.3075	Male	White	1	76.5804	Yes	1	No	0	Yes	1	Yes	1	No	0	No	0	No	0	3+	>3	Palliative	Mutant		Left	No	No	Synchronous	1	1	1	wt	mut	wt	wt	wt	wt	wt	wt	wt	wt
SABEFY	B	FOLFIRI	Yes	No	Yes	Event	8.6728	Event	12.6807	Male	White	1	59.102	No	0	Yes	1	No	0	Yes	1	No	0	No	0	No	0	2	2	Palliative	Wild Type		Right	No	No	Metachronous	1	1	1	wt	wt	wt	wt	wt	wt	wt	wt	wt	wt
SABEGE	B	FOLFIRI	Yes	No	Yes	Event	11.2352	Censor	29.4021	Female	White	1	36.7748	Yes	1	No	0	No	0	No	0	No	0	No	0	No	0	1	1	Palliative	Wild Type		Left	No	No	Metachronous	1	1	0	wt	wt	wt	wt	wt	wt	wt	wt	wt	wt
SABEHC	B	FOLFOX	No	No	Yes	Event	8.63995	Event	42.0171	Male	White	1	60.011	No	0	No	0	Yes	1	Yes	1	No	0	No	0	Yes	1	3+	>3	Palliative	Wild Type		Left	No	No	Synchronous	1	1	1	wt	wt	wt	wt	wt	wt	wt	wt	wt	wt
SABEIM	B	FOLFIRI	Yes	Yes	No	Event	4.50066	Event	4.50066	Female	White	1	59.0281	Yes	1	Yes	1	No	0	No	0	No	0	No	0	No	0	2	2	Palliative	Mutant		Right	No	No	Metachronous	1	1	1	mut	wt	mut	wt	wt	wt	mut	mut	wt	wt
SABEIP	A	FOLFOX	No	No	Yes	Event	11.3666	Event	14.7175	Female	White	1	75.4497	No	0	No	0	Yes	1	Yes	1	No	0	No	0	No	0	2	2	Palliative	Wild Type		Left	No	No	Synchronous	1	1	1	wt	mut	wt	wt	wt	wt	wt	wt	wt	wt
SABEJF	A	FOLFOX	No	No	Yes	Event	15.7687	Event	28.9422	Male	African American	0	55.0007	No	0	No	0	No	0	Yes	1	No	0	No	0	No	0	1	1	Palliative	Wild Type		Left	No	Yes	Synchronous	1	1	1	wt	wt	wt	wt	wt	wt	wt	wt	wt	wt
SABEML	B	FOLFOX	No	No	Yes	Event	25.7227	Event	64.1261	Male	White	0	48.3176	No	0	No	0	Yes	1	No	0	No	0	No	0	Yes	1	2	2	Palliative	Wild Type	No	Left	No	No	Metachronous	1	1	1	wt	wt	wt	wt	wt	wt	wt	wt	wt	wt
SABEMY	A	FOLFOX	No	No	Yes	Event	7.12878	Event	8.77135	Male	White	1	46.2231	No	0	Yes	1	No	0	Yes	1	No	0	No	0	No	0	2	2	Palliative	Wild Type		Left	No	No	Synchronous	1	1	1	wt	wt	mut	wt	wt	wt	wt	wt	wt	wt
SABEPH	A	FOLFOX	No	No	No	Event	15.7359	Event	38.1735	Female	White	0	40.1916	No	0	No	0	Yes	1	Yes	1	No	0	No	0	No	0	2	2	Curative Intent	Mutant		Left	No	No	Synchronous	1	1	1	wt	mut	wt	wt	wt	wt	wt	wt	wt	wt
SABEVY	A	FOLFOX	No	No	Yes	Event	9.55979	Event	23.5545	Male	White	0	63.2663	No	0	No	0	No	0	Yes	1	No	0	No	0	No	0	1	1	Palliative	Wild Type		Right	No	Yes	Synchronous	1	1	1	wt	wt	mut	wt	wt	wt	wt	mut	wt	wt
SABEWT	B	FOLFOX	Yes	No	Yes	Event	0.492773	Event	0.492773	Male	White	1	68.8405	Yes	1	No	0	Yes	1	No	0	No	0	No	0	No	0	2	2	Curative Intent	Wild Type		Right	No	No	Metachronous	1	1	1	wt	wt	wt	wt	wt	wt	wt	wt	wt	wt
SABEXF	A	FOLFOX	Yes	Yes	Yes	Event	5.09198	Event	15.3088	Male	White	0	46.6174	Yes	1	Yes	1	Yes	1	Yes	1	No	0	No	0	No	0	3+	>3	Palliative	Wild Type		Left	No	No	Metachronous	1	1	1	wt	wt	wt	mut	wt	wt	wt	wt	wt	wt
SABKBA	B	FOLFIRI	No	No	Yes	Event	5.4862	Event	10.8081	Female	White	0	72.1615	No	0	Yes	1	No	0	Yes	1	No	0	No	0	No	0	2	2	Palliative	Wild Type		Right	No	No	Synchronous	1	1	1	wt	wt	mut	wt	wt	wt	wt	wt	wt	wt
SABMGX	A	FOLFOX	No	No	Yes	Event	9.32983	Event	22.3062	Male	White	0	74.2067	No	0	No	0	No	0	Yes	1	No	0	No	0	No	0	1	1	Palliative	Wild Type		Left	No	Yes	Synchronous	1	1	1	wt	mut	wt	wt	wt	wt	wt	wt	wt	wt
SABYUI	A	FOLFIRI	No	No	Yes	Event	19.8423	Event	37.5164	Female	White	0	46.7515	No	0	No	0	No	0	No	0	No	0	No	0	Yes	1	1	1	Palliative	Wild Type		Left	No	No	Synchronous	1	1	1	wt	wt	wt	wt	wt	wt	wt	wt	wt	wt
[truncated: 6 more columns]
